# Supplementary material for: The Characteristics of Tumor Microenvironment Predict Survival and Response to Immunotherapy in Adrenocortical Carcinomas
Source: Cells. 2023 Feb 27;12(5):755. doi: 10.3390/cells12050755 (PMC10000893; doi:10.3390/cells12050755)
Supplement: Supplementary file 1 [file cells-12-00755-s001.zip › Table S1.xlsx]

## Sheet: Sheet1
Genesymbol	logFC	logCPM	PValue	FDR	Group
IL10RA	2.69559	3.4513	3.01e-29	5.78e-25	Up
PTPRC	2.88017	3.01572	3.19e-28	3.06e-24	Up
SYK	2.71711	2.91802	2.47e-27	1.58e-23	Up
SERPINA1	4.97247	5.12302	4.56e-27	2.04e-23	Up
MS4A6A	2.58549	4.44695	5.88e-27	2.04e-23	Up
PLEK	2.76487	2.68223	6.38e-27	2.04e-23	Up
LAIR1	2.65668	3.63428	7.84e-27	2.15e-23	Up
TMC8	2.50176	2.11242	1.32e-26	3.17e-23	Up
MS4A7	2.58162	3.91783	2.48e-26	5.3e-23	Up
F13A1	4.1771	5.12654	3.2e-26	6.14e-23	Up
SLCO2B1	2.60244	4.68728	6.31e-26	1.1e-22	Up
NCKAP1L	2.60546	3.29817	7.07e-26	1.13e-22	Up
PTPN22	3.21616	0.219981	1.39e-25	2.05e-22	Up
CCR5	3.2867	0.859276	1.77e-25	2.43e-22	Up
SNX20	2.87352	0.686506	1.91e-25	2.45e-22	Up
VAMP8	2.69288	4.18181	3.09e-25	3.72e-22	Up
CYBB	2.88153	4.07484	4.06e-25	4.6e-22	Up
ARHGAP30	2.29322	2.65601	5.09e-25	5.44e-22	Up
CD4	2.60016	4.53317	5.93e-25	6e-22	Up
CD40LG	3.89085	-2.29999	7.06e-25	6.78e-22	Up
SECTM1	3.52219	2.82017	1.11e-24	1.01e-21	Up
SLAMF6	3.19152	-0.0174022	1.25e-24	1.09e-21	Up
MS4A4A	2.68895	3.44516	1.92e-24	1.61e-21	Up
IL12RB1	2.81546	0.613204	2.42e-24	1.94e-21	Up
CMKLR1	2.8189	2.84031	3.1e-24	2.39e-21	Up
CD79A	5.16567	2.56564	4.44e-24	3.18e-21	Up
AIM2	5.9885	1.38518	4.47e-24	3.18e-21	Up
CCL5	3.24345	3.65867	6.74e-24	4.43e-21	Up
GBP5	3.40943	1.76217	6.86e-24	4.43e-21	Up
CSF1R	2.594	5.35584	6.91e-24	4.43e-21	Up
CD244	5.55513	1.22425	7.23e-24	4.48e-21	Up
ITK	3.36379	-0.0411316	1.69e-23	1.01e-20	Up
SLA	2.61018	3.20538	2.04e-23	1.19e-20	Up
IL2RG	2.81921	2.27371	3.15e-23	1.77e-20	Up
TRAF3IP3	2.47172	0.4709	3.25e-23	1.77e-20	Up
GZMA	3.49572	1.39659	3.32e-23	1.77e-20	Up
VNN1	4.77344	1.31758	5.53e-23	2.87e-20	Up
MPEG1	2.58234	3.84377	6.46e-23	3.27e-20	Up
CD7	4.28268	2.20371	9.24e-23	4.56e-20	Up
JAML	2.82539	1.77694	1.04e-22	5.02e-20	Up
LTB	3.28819	0.681222	1.18e-22	5.42e-20	Up
CRTAM	3.67496	-1.32459	1.18e-22	5.42e-20	Up
CD3E	3.46096	1.68258	1.5e-22	6.69e-20	Up
MBP	3.1045	2.66159	1.68e-22	7.33e-20	Up
SASH3	2.45168	2.36954	1.83e-22	7.82e-20	Up
CD53	2.31712	3.78838	2.42e-22	1.01e-19	Up
IKZF1	2.60811	1.72872	2.54e-22	1.02e-19	Up
CSF1	2.6512	5.58359	2.55e-22	1.02e-19	Up
CD3D	3.58781	0.28622	2.97e-22	1.17e-19	Up
SLAMF8	2.64525	2.25259	4.02e-22	1.55e-19	Up
CXCR6	3.61992	0.239205	4.63e-22	1.75e-19	Up
WAS	2.22234	2.52178	4.92e-22	1.82e-19	Up
HLA-DOA	2.87842	3.18122	5.8e-22	2.1e-19	Up
LILRB2	2.53857	2.07768	7.79e-22	2.77e-19	Up
CD2	3.58061	1.35808	8.34e-22	2.92e-19	Up
PARP15	2.71443	-0.821375	8.81e-22	2.98e-19	Up
RHOH	3.30778	0.207926	8.84e-22	2.98e-19	Up
FCGR2A	2.29129	4.00117	9.14e-22	3.03e-19	Up
GGTA1	2.31519	3.1034	1.04e-21	3.39e-19	Up
ITGB2	2.2896	5.03351	1.08e-21	3.45e-19	Up
STAB1	2.2026	6.51149	1.09e-21	3.45e-19	Up
CST7	3.04474	0.988626	1.16e-21	3.58e-19	Up
IKZF3	3.29365	1.28266	1.17e-21	3.58e-19	Up
CD48	2.8593	1.52624	1.2e-21	3.59e-19	Up
PYHIN1	3.57154	-0.777854	1.4e-21	4.15e-19	Up
HCK	2.36355	2.91877	1.81e-21	5.27e-19	Up
NLRP3	2.86722	0.903374	2.29e-21	6.58e-19	Up
ITGAM	2.45185	2.79398	2.35e-21	6.64e-19	Up
GNA15	2.75851	2.10192	2.46e-21	6.87e-19	Up
C1orf162	2.35149	3.05954	2.86e-21	7.8e-19	Up
ARHGAP9	2.38026	1.98873	2.88e-21	7.8e-19	Up
ANPEP	4.09833	4.06119	2.96e-21	7.89e-19	Up
LAMC2	4.5427	2.0649	3.07e-21	7.91e-19	Up
LY9	3.2298	-0.898679	3.08e-21	7.91e-19	Up
AIF1	2.48155	3.89827	3.09e-21	7.91e-19	Up
GRAP2	3.46125	-0.586987	3.3e-21	8.36e-19	Up
GPR132	2.57578	0.249739	3.49e-21	8.72e-19	Up
C1QA	2.573	7.04427	5.19e-21	1.28e-18	Up
FCER1G	2.35102	4.2758	5.91e-21	1.44e-18	Up
CXCL5	8.85274	4.08483	6.19e-21	1.49e-18	Up
PTAFR	2.45268	2.27122	7.15e-21	1.7e-18	Up
CD8B	3.82938	-0.342339	8.05e-21	1.89e-18	Up
CCR1	2.56036	1.84426	8.99e-21	2.08e-18	Up
CD163	2.66329	5.26428	9.86e-21	2.25e-18	Up
HGF	3.75746	3.71865	1e-20	2.25e-18	Up
CXCL12	3.1536	4.56259	1.01e-20	2.25e-18	Up
GPSM3	2.01984	3.06062	1.79e-20	3.95e-18	Up
CXCL1	6.53654	2.01123	2.14e-20	4.68e-18	Up
AOAH	2.54963	1.77361	2.32e-20	5.02e-18	Up
LYZ	2.68206	3.46779	2.51e-20	5.37e-18	Up
CR1	4.99242	-0.119374	2.7e-20	5.65e-18	Up
IL16	2.05942	2.44043	2.71e-20	5.65e-18	Up
BIN2	2.22691	1.71942	2.77e-20	5.69e-18	Up
HLA-DQA1	2.60457	4.53725	2.78e-20	5.69e-18	Up
CD84	2.35261	2.12665	3.6e-20	7.28e-18	Up
THEMIS	3.39179	-1.70351	3.69e-20	7.39e-18	Up
SIRPG	3.85589	-0.891961	4.22e-20	8.28e-18	Up
CD69	3.19122	0.749552	4.22e-20	8.28e-18	Up
TFEC	2.3586	0.783154	4.74e-20	9.2e-18	Up
EVI2B	2.13605	2.24622	4.88e-20	9.32e-18	Up
TESPA1	4.01063	0.239788	4.89e-20	9.32e-18	Up
C1QB	2.46349	6.99304	5.18e-20	9.75e-18	Up
CYP1B1	4.02113	5.31936	5.42e-20	1.01e-17	Up
C2	2.98005	3.69015	5.48e-20	1.01e-17	Up
LIPC	5.25474	0.305	7.03e-20	1.29e-17	Up
NFAM1	2.36665	2.06539	7.26e-20	1.32e-17	Up
GPR171	3.27044	-1.36735	8.04e-20	1.44e-17	Up
NCF4	2.46082	2.5973	8.9e-20	1.58e-17	Up
PLCB2	2.19973	2.96684	9.94e-20	1.75e-17	Up
RASGRP4	2.28375	0.577707	1e-19	1.75e-17	Up
HCLS1	1.95741	4.56805	1.1e-19	1.91e-17	Up
ADAP2	1.96728	2.80078	1.21e-19	2.07e-17	Up
MYO1F	1.95304	3.49832	1.23e-19	2.08e-17	Up
SAMSN1	2.48926	1.72985	1.23e-19	2.08e-17	Up
SLAMF7	2.96416	0.93636	1.33e-19	2.23e-17	Up
C1QC	2.40029	6.62831	1.45e-19	2.41e-17	Up
IL10	3.32625	-0.892321	1.58e-19	2.6e-17	Up
TLR8	3.18948	-0.448627	1.62e-19	2.64e-17	Up
HAS1	7.00278	2.88614	1.64e-19	2.64e-17	Up
PTGER2	4.14628	1.3818	1.8e-19	2.89e-17	Up
VSIG4	2.60329	4.49691	1.86e-19	2.96e-17	Up
CYTIP	2.36179	1.08596	1.93e-19	3.05e-17	Up
PIK3CD	2.05031	2.48982	1.96e-19	3.05e-17	Up
IL2RA	4.06697	1.05978	1.97e-19	3.05e-17	Up
FPR1	3.39056	1.83456	2.06e-19	3.16e-17	Up
SH2D1A	3.50196	-0.632702	2.49e-19	3.8e-17	Up
CD14	2.67811	6.61241	2.72e-19	4.12e-17	Up
CCR2	3.37946	-0.373688	2.8e-19	4.21e-17	Up
LCP2	1.97943	3.28542	4.35e-19	6.49e-17	Up
TIGIT	3.66932	-0.107523	5.93e-19	8.77e-17	Up
FOLR2	2.95751	4.42717	6.83e-19	1e-16	Up
TNFSF8	2.57995	-0.684199	7.46e-19	1.09e-16	Up
TYROBP	2.16261	5.0955	7.62e-19	1.1e-16	Up
CD33	2.62806	1.18168	7.65e-19	1.1e-16	Up
CD27	2.73733	-0.0858736	1.06e-18	1.5e-16	Up
SIGLEC1	2.74848	3.66775	1.06e-18	1.5e-16	Up
FCGR3A	2.3783	4.87153	1.08e-18	1.51e-16	Up
XPNPEP2	5.99373	2.28232	1.32e-18	1.83e-16	Up
PLAU	3.2204	4.00171	1.58e-18	2.19e-16	Up
TBXAS1	2.13623	3.14362	1.92e-18	2.64e-16	Up
C16orf54	2.76629	-0.69002	1.97e-18	2.69e-16	Up
CACNA2D4	2.06835	0.231985	2.2e-18	2.97e-16	Up
LCK	2.46776	0.899894	2.25e-18	3.02e-16	Up
CD8A	3.13671	1.87531	2.49e-18	3.33e-16	Up
BTK	2.29596	1.53367	2.97e-18	3.94e-16	Up
TASL	2.60808	-0.599793	3.05e-18	4.02e-16	Up
CORO1A	2.22632	4.29579	3.18e-18	4.15e-16	Up
EVI2A	2.22002	1.78369	3.25e-18	4.22e-16	Up
EREG	7.9119	1.86591	4.61e-18	5.95e-16	Up
SLAMF1	3.13739	-1.24119	4.68e-18	5.99e-16	Up
CD3G	3.18448	-0.935463	4.7e-18	5.99e-16	Up
IRF8	2.27547	1.92095	4.76e-18	6.02e-16	Up
PTPRO	2.76937	0.351803	6.48e-18	8.14e-16	Up
FGL2	2.06133	3.81186	9.15e-18	1.14e-15	Up
PTGS1	2.26935	2.12848	9.34e-18	1.16e-15	Up
MRC1	2.52056	3.99423	9.56e-18	1.18e-15	Up
MSR1	1.96788	3.46817	1.21e-17	1.49e-15	Up
CEMIP	4.18542	2.67788	1.39e-17	1.7e-15	Up
ERBB3	4.37118	3.07163	1.51e-17	1.83e-15	Up
CLEC7A	2.29712	1.24234	1.54e-17	1.85e-15	Up
CD200R1	2.47134	-0.318972	1.55e-17	1.85e-15	Up
FGF17	5.94743	3.21414	1.56e-17	1.85e-15	Up
MYO1G	2.03624	1.19451	1.57e-17	1.85e-15	Up
CXCL9	3.45888	2.41204	1.67e-17	1.95e-15	Up
SP140	2.56203	0.311552	1.84e-17	2.14e-15	Up
S100A9	3.87893	4.05112	1.91e-17	2.22e-15	Up
PARVG	2.09824	2.46413	1.97e-17	2.27e-15	Up
S100A4	3.57779	5.75019	2.07e-17	2.37e-15	Up
RGS18	2.38803	-0.03693	2.19e-17	2.49e-15	Up
SPI1	2.05176	3.68051	3.25e-17	3.68e-15	Up
PIK3AP1	2.28923	3.15551	3.39e-17	3.81e-15	Up
GZMK	3.55975	0.420527	3.47e-17	3.88e-15	Up
FGD2	2.15763	2.12596	3.53e-17	3.93e-15	Up
HPN	5.43815	1.27586	3.87e-17	4.27e-15	Up
ZNF831	3.23782	-1.77641	4.5e-17	4.94e-15	Up
PDCD1	3.20628	-0.478882	4.9e-17	5.35e-15	Up
NCF2	2.0986	2.15016	5.84e-17	6.33e-15	Up
ADGRG6	2.83533	1.30818	5.86e-17	6.33e-15	Up
CSF2RB	2.25167	1.40088	6.49e-17	6.97e-15	Up
TMEM150B	2.45285	-0.365595	6.59e-17	7.04e-15	Up
CD247	2.4322	0.531676	7.44e-17	7.91e-15	Up
RNASE6	2.19036	2.81762	7.57e-17	7.99e-15	Up
SELPLG	2.21057	3.48921	7.92e-17	8.32e-15	Up
CSF3R	2.58254	2.5604	8.02e-17	8.37e-15	Up
CCL13	4.96088	0.441162	9.16e-17	9.51e-15	Up
PLAAT4	2.55496	3.0479	9.26e-17	9.57e-15	Up
IL6	4.96598	2.24933	1.12e-16	1.15e-14	Up
LST1	2.38323	2.52055	1.14e-16	1.17e-14	Up
SLC2A5	4.01487	3.58671	1.16e-16	1.18e-14	Up
IL1B	4.04698	1.95249	1.18e-16	1.2e-14	Up
CSF3	5.72635	1.27946	1.55e-16	1.56e-14	Up
GPR65	2.50811	0.763967	1.57e-16	1.57e-14	Up
S100A2	3.74146	2.00036	1.6e-16	1.59e-14	Up
GZMH	2.89799	0.449751	1.7e-16	1.69e-14	Up
KLHL6	2.14884	1.09364	1.86e-16	1.84e-14	Up
ZBED2	5.28782	-1.82976	1.93e-16	1.9e-14	Up
TNS4	8.23361	2.50301	1.98e-16	1.92e-14	Up
HLA-DPB1	2.15124	6.62501	1.98e-16	1.92e-14	Up
CTLA4	3.48468	-1.20252	2.04e-16	1.97e-14	Up
GPR174	3.68667	-3.01117	2.22e-16	2.13e-14	Up
RHEX	5.41649	-1.30883	2.37e-16	2.27e-14	Up
WDFY4	2.05713	1.50234	2.43e-16	2.32e-14	Up
ALOX5	2.20166	2.35045	2.64e-16	2.5e-14	Up
CD38	2.58421	0.850789	3.55e-16	3.34e-14	Up
SIT1	3.23534	-0.93575	3.65e-16	3.42e-14	Up
CD37	1.999	2.89262	3.8e-16	3.54e-14	Up
PDCD1LG2	2.49056	-0.0281113	4.02e-16	3.74e-14	Up
RCSD1	1.80827	3.06073	4.24e-16	3.92e-14	Up
CDCP1	4.03823	2.55749	4.27e-16	3.93e-14	Up
CXCL10	3.21698	1.93553	4.56e-16	4.18e-14	Up
POU2F2	1.97849	1.32973	4.7e-16	4.28e-14	Up
CXCR3	2.96594	-0.556731	5.02e-16	4.55e-14	Up
PTGES	3.63556	3.26513	5.88e-16	5.31e-14	Up
SCIMP	2.08091	0.606896	5.91e-16	5.31e-14	Up
PLA2G2D	3.50909	-2.62401	6.71e-16	6e-14	Up
FCGR2C	2.51231	0.553879	6.8e-16	6.05e-14	Up
PTPRJ	1.90554	2.86119	7.32e-16	6.45e-14	Up
KLHDC7B	3.29662	0.117727	7.32e-16	6.45e-14	Up
LILRB4	2.28523	2.49142	7.94e-16	6.97e-14	Up
ASGR2	2.40971	-1.77951	8.99e-16	7.86e-14	Up
ANXA3	3.72434	1.88605	9.4e-16	8.18e-14	Up
COLEC12	3.16878	3.13266	9.54e-16	8.26e-14	Up
ITGAL	1.98753	2.62123	1.11e-15	9.61e-14	Up
SLC15A3	1.78501	3.59974	1.28e-15	1.1e-13	Up
HPGDS	2.82586	1.10448	1.31e-15	1.12e-13	Up
TMEM106A	2.18318	1.71743	1.43e-15	1.22e-13	Up
RHOD	3.4898	0.829987	1.5e-15	1.27e-13	Up
GJB1	7.55735	1.44652	1.82e-15	1.54e-13	Up
IL24	3.10373	-1.16406	1.84e-15	1.54e-13	Up
FPR3	2.008	2.379	1.86e-15	1.55e-13	Up
TRAT1	3.37482	-2.13573	2.11e-15	1.75e-13	Up
CYTH4	1.79766	3.29116	2.22e-15	1.84e-13	Up
P2RY13	2.76529	1.21538	2.28e-15	1.88e-13	Up
TPSAB1	5.20627	2.41253	2.34e-15	1.92e-13	Up
BHLHE22	4.14969	0.771643	2.36e-15	1.93e-13	Up
ANXA8	6.01376	0.25339	2.44e-15	1.99e-13	Up
CP	4.48079	3.13182	2.47e-15	2e-13	Up
COL6A6	3.96374	-0.49078	2.51e-15	2.03e-13	Up
TACSTD2	3.59637	2.20621	2.66e-15	2.14e-13	Up
INPP5D	1.69647	3.5814	2.81e-15	2.25e-13	Up
P2RX1	3.27491	0.954694	2.84e-15	2.26e-13	Up
TBC1D10C	1.92425	1.32308	2.89e-15	2.29e-13	Up
PRDM1	1.96658	2.69175	3e-15	2.37e-13	Up
FPR2	3.47803	-1.76943	3.18e-15	2.5e-13	Up
S100B	2.92363	-0.610684	3.51e-15	2.75e-13	Up
PRF1	2.44082	1.79595	3.77e-15	2.94e-13	Up
HGD	4.39952	1.8362	3.78e-15	2.94e-13	Up
RHOV	5.46725	1.43852	3.84e-15	2.98e-13	Up
PTX3	4.25599	3.07807	3.98e-15	3.08e-13	Up
IP6K3	7.08572	1.39759	4.46e-15	3.43e-13	Up
LGALS2	3.43495	1.20732	4.65e-15	3.56e-13	Up
DOK2	2.26987	1.95315	4.95e-15	3.78e-13	Up
KLRB1	2.85897	0.351543	5.33e-15	4.05e-13	Up
PIK3R5	1.84362	2.29734	5.64e-15	4.27e-13	Up
CD74	2.18733	9.90549	5.95e-15	4.49e-13	Up
P2RY10	2.91598	-2.29883	6.53e-15	4.9e-13	Up
ADGRE1	2.75782	-0.991532	6.8e-15	5.09e-13	Up
CTSG	6.80289	0.498083	6.92e-15	5.16e-13	Up
GPR183	2.44913	2.3505	8.41e-15	6.24e-13	Up
SFN	5.38772	2.54531	8.45e-15	6.25e-13	Up
HLA-DQB2	2.9809	1.90879	8.6e-15	6.34e-13	Up
TNFAIP8L2	2.19059	1.61393	9.05e-15	6.64e-13	Up
FREM3	5.09727	-0.37119	9.88e-15	7.22e-13	Up
IGFBP4	2.22501	7.556	1e-14	7.31e-13	Up
CD180	2.20818	0.311766	1.02e-14	7.37e-13	Up
CD209	3.24327	2.65714	1.03e-14	7.47e-13	Up
SIGLEC7	2.27121	-0.277276	1.05e-14	7.55e-13	Up
FGB	10.5997	5.24635	1.11e-14	7.97e-13	Up
CD300C	2.22448	-0.407011	1.13e-14	8.08e-13	Up
TMEM154	2.07519	-0.53607	1.13e-14	8.08e-13	Up
BATF3	2.4359	0.572016	1.22e-14	8.69e-13	Up
BCL2A1	3.02294	0.276833	1.36e-14	9.62e-13	Up
CRYBB1	2.14528	-0.844012	1.58e-14	1.11e-12	Up
FES	1.63738	3.06581	1.6e-14	1.12e-12	Up
OLFML1	2.88446	2.89261	1.67e-14	1.17e-12	Up
RNF144B	1.65398	2.93591	1.86e-14	1.3e-12	Up
PHLDA2	3.4222	2.4062	1.89e-14	1.31e-12	Up
HLA-DQA2	3.47647	2.70309	1.97e-14	1.36e-12	Up
HDC	5.04944	-0.556064	1.99e-14	1.37e-12	Up
B4GALNT2	6.92973	0.564964	2.02e-14	1.39e-12	Up
IGSF6	1.84737	2.56516	2.06e-14	1.41e-12	Up
GPR34	2.08224	2.41397	2.09e-14	1.43e-12	Up
GSG1	4.15985	-1.08691	2.2e-14	1.49e-12	Up
CLEC12A	2.67958	-0.800315	2.21e-14	1.49e-12	Up
RAB37	3.50566	2.82508	2.31e-14	1.56e-12	Up
RIPK3	1.76886	-0.15209	2.45e-14	1.65e-12	Up
LPAR5	2.38291	1.55343	2.51e-14	1.68e-12	Up
ITGB4	2.6148	3.03494	2.56e-14	1.71e-12	Up
CD52	2.22433	1.90336	2.56e-14	1.71e-12	Up
ICOS	3.63653	-2.15816	2.64e-14	1.75e-12	Up
NCF1	2.12872	0.0344197	3.39e-14	2.24e-12	Up
FCMR	2.20989	0.271031	3.53e-14	2.33e-12	Up
SERINC2	2.64336	6.45874	3.58e-14	2.35e-12	Up
SIGLEC6	5.62837	-2.74326	3.65e-14	2.39e-12	Up
ARHGDIB	1.4091	5.91034	4.11e-14	2.68e-12	Up
CD86	1.76193	2.50697	4.21e-14	2.74e-12	Up
NNMT	2.72526	4.96916	4.23e-14	2.74e-12	Up
EPHA4	-2.26492	3.7324	4.33e-14	2.8e-12	Down
NRROS	1.73682	1.81492	4.5e-14	2.9e-12	Up
ARRB2	1.31905	4.45711	4.57e-14	2.93e-12	Up
HP	4.95329	0.961677	4.73e-14	3.02e-12	Up
APOL4	2.51013	0.730448	5.71e-14	3.63e-12	Up
TAL1	2.36553	2.00748	6e-14	3.81e-12	Up
PIK3CG	1.97967	-0.0805179	6.02e-14	3.81e-12	Up
LIPI	5.46492	-0.684275	6.04e-14	3.81e-12	Up
TLR7	2.56371	0.899118	6.08e-14	3.82e-12	Up
LAIR2	4.21457	-2.09426	6.18e-14	3.87e-12	Up
MARCO	4.16138	1.91738	6.47e-14	4.04e-12	Up
KRT17	5.37184	3.72742	6.5e-14	4.05e-12	Up
CCL8	2.85246	-0.0105429	6.61e-14	4.1e-12	Up
PLAUR	2.28262	3.80951	7.47e-14	4.62e-12	Up
CHI3L1	4.37848	0.913058	7.8e-14	4.81e-12	Up
ACSL5	2.17642	3.12897	7.96e-14	4.89e-12	Up
IL18	2.67327	2.85354	9.31e-14	5.7e-12	Up
LAPTM5	1.92811	6.59715	9.82e-14	5.99e-12	Up
CTSW	2.47528	0.829305	1.04e-13	6.32e-12	Up
ISLR	4.15584	5.23592	1.17e-13	7.08e-12	Up
FGD3	1.66678	1.88279	1.17e-13	7.08e-12	Up
HNF1A	5.71523	-0.841103	1.28e-13	7.74e-12	Up
CCR4	2.62505	-2.10616	1.44e-13	8.62e-12	Up
EBI3	2.03213	1.90565	1.46e-13	8.72e-12	Up
GTSF1	3.8799	-0.733434	1.47e-13	8.78e-12	Up
HLA-DRA	2.06518	8.00695	1.84e-13	1.09e-11	Up
XCR1	3.26972	-2.3026	1.86e-13	1.1e-11	Up
APBB1IP	2.08242	2.27721	1.95e-13	1.15e-11	Up
CCL2	2.41816	3.18644	2.04e-13	1.2e-11	Up
SH2D2A	2.51878	0.426333	2.17e-13	1.27e-11	Up
RGS10	1.78282	3.29706	2.2e-13	1.29e-11	Up
TMC6	1.5191	2.97244	2.25e-13	1.31e-11	Up
CD1E	4.12567	-1.75313	2.25e-13	1.31e-11	Up
SLC16A5	2.09846	0.0440704	2.26e-13	1.32e-11	Up
CLCA2	5.54211	1.01964	2.41e-13	1.39e-11	Up
HMGA1	3.03048	4.77325	2.41e-13	1.39e-11	Up
OSM	2.61911	0.738245	2.55e-13	1.47e-11	Up
F2	7.5225	0.19638	2.83e-13	1.63e-11	Up
HCST	2.0391	1.76332	2.94e-13	1.68e-11	Up
MS4A4E	2.16017	-1.59423	3.1e-13	1.77e-11	Up
CILP	5.02975	5.09065	3.17e-13	1.8e-11	Up
CXCL3	4.38455	0.35117	3.18e-13	1.8e-11	Up
DEF6	1.69798	2.43992	3.37e-13	1.91e-11	Up
ZC3H12D	1.85856	-0.281299	3.86e-13	2.18e-11	Up
UNC13D	1.87829	3.18274	3.99e-13	2.24e-11	Up
CCDC200	2.1439	-1.53786	4.07e-13	2.28e-11	Up
FERMT3	1.64697	3.63657	4.09e-13	2.29e-11	Up
SLFN12L	2.31499	-1.87556	4.22e-13	2.35e-11	Up
CD70	4.2185	0.758012	4.25e-13	2.36e-11	Up
IL2RB	2.38371	2.05088	4.45e-13	2.47e-11	Up
PSG8	4.92615	-0.538105	4.77e-13	2.64e-11	Up
CSF2RA	2.11609	1.8829	4.79e-13	2.64e-11	Up
TMEM233	2.938	2.47004	4.8e-13	2.64e-11	Up
SLC16A4	2.31016	0.825682	4.83e-13	2.65e-11	Up
HK3	2.1634	1.52432	4.88e-13	2.67e-11	Up
S100A8	3.4216	2.80489	5.34e-13	2.91e-11	Up
CLEC10A	3.25029	1.01722	5.44e-13	2.95e-11	Up
LTF	3.24291	0.93286	5.94e-13	3.21e-11	Up
ADGRG5	2.65813	-0.719337	5.94e-13	3.21e-11	Up
MYOM1	3.10312	2.62656	5.99e-13	3.23e-11	Up
LILRA5	2.6416	-0.00620996	6.85e-13	3.68e-11	Up
AXL	1.46167	4.10577	7.07e-13	3.78e-11	Up
CIITA	1.69694	3.27225	7.54e-13	4.03e-11	Up
SLC2A2	6.81805	-0.469879	7.83e-13	4.17e-11	Up
TPSD1	5.2405	0.0858282	8.22e-13	4.37e-11	Up
CCL18	4.77492	1.60993	8.31e-13	4.4e-11	Up
GNGT2	1.67192	-0.388507	9.72e-13	5.13e-11	Up
NKG7	2.29627	2.21416	9.99e-13	5.26e-11	Up
IRF1	1.49739	4.56198	1.01e-12	5.33e-11	Up
TNFRSF1B	1.52921	4.98683	1.07e-12	5.57e-11	Up
NPL	1.52993	2.95222	1.07e-12	5.57e-11	Up
SCNN1A	3.18975	2.40633	1.07e-12	5.58e-11	Up
HLA-DPA1	1.98169	7.05696	1.09e-12	5.67e-11	Up
MS4A14	2.21504	0.502805	1.13e-12	5.86e-11	Up
FMNL1	1.80174	3.75981	1.28e-12	6.63e-11	Up
GPR18	2.45864	-2.36624	1.37e-12	7.06e-11	Up
HLA-DRB1	2.01476	7.39144	1.51e-12	7.75e-11	Up
TINAG	8.07066	0.861653	1.58e-12	8.1e-11	Up
UPK3A	2.83356	-3.79651	1.6e-12	8.17e-11	Up
SHISAL2B	4.79163	-0.33068	1.6e-12	8.17e-11	Up
RASL11A	2.35407	1.97922	1.66e-12	8.43e-11	Up
EXOC3L4	4.02544	0.791323	1.74e-12	8.81e-11	Up
CD300LF	2.16442	-0.26104	1.76e-12	8.9e-11	Up
CHRNA1	4.65637	-1.4399	1.92e-12	9.68e-11	Up
GPR84	2.51412	-0.904841	2e-12	1e-10	Up
APOL3	1.39889	3.57904	2.01e-12	1.01e-10	Up
TBX21	2.32873	-1.09199	2.06e-12	1.03e-10	Up
SLC17A4	7.82165	1.47906	2.2e-12	1.1e-10	Up
S100A16	2.39009	5.29585	2.23e-12	1.11e-10	Up
MYBPH	4.25918	-2.15936	2.27e-12	1.13e-10	Up
LY86	1.97885	1.94186	2.45e-12	1.22e-10	Up
ETNPPL	4.64974	4.84326	2.64e-12	1.3e-10	Up
TIFAB	2.78836	-3.23394	3.05e-12	1.5e-10	Up
ARSL	5.27072	1.75567	3.12e-12	1.53e-10	Up
NXF3	3.20723	-1.59299	3.2e-12	1.57e-10	Up
LPAR6	1.45642	3.93464	3.52e-12	1.72e-10	Up
POU2AF1	3.70476	-0.626308	3.61e-12	1.76e-10	Up
ARHGAP22	2.56589	2.44601	3.69e-12	1.79e-10	Up
HLA-DQB1	2.10348	5.58335	3.76e-12	1.83e-10	Up
RAC2	2.53168	4.20122	3.94e-12	1.91e-10	Up
THEMIS2	2.15636	3.95317	4.07e-12	1.96e-10	Up
ALPK2	3.89385	-1.72511	4.17e-12	2.01e-10	Up
OGFRL1	1.34296	3.98964	4.26e-12	2.05e-10	Up
CCDC198	6.09932	-0.770339	4.34e-12	2.08e-10	Up
TMEM71	2.01424	-0.483913	4.44e-12	2.12e-10	Up
GPRIN3	2.0447	2.3838	4.49e-12	2.14e-10	Up
CD300A	1.82922	2.37395	4.61e-12	2.19e-10	Up
TPSB2	3.74562	3.18455	4.71e-12	2.24e-10	Up
TNFRSF18	2.54019	-0.784246	4.86e-12	2.3e-10	Up
STAT4	1.9276	-0.00641226	4.86e-12	2.3e-10	Up
ADAM28	2.03972	1.44212	4.95e-12	2.33e-10	Up
C3AR1	1.97798	3.04223	4.99e-12	2.35e-10	Up
ANGPTL8	3.54762	-0.261831	5.15e-12	2.41e-10	Up
FILIP1L	1.82756	3.88748	5.3e-12	2.48e-10	Up
PLBD1	2.03476	2.03997	5.73e-12	2.67e-10	Up
ENTPD3	3.36073	-1.53424	5.83e-12	2.71e-10	Up
ST14	2.05004	2.59458	6.35e-12	2.95e-10	Up
KIF26A	-2.78205	4.16055	6.48e-12	3e-10	Down
GAS7	2.51721	3.68701	7.39e-12	3.42e-10	Up
IRF5	1.65834	2.54604	7.73e-12	3.56e-10	Up
FTL	1.1372	11.1287	8.29e-12	3.81e-10	Up
LILRA1	2.08528	-0.861893	8.35e-12	3.83e-10	Up
CCR8	4.34289	-3.49694	8.86e-12	4.05e-10	Up
EGR2	2.56263	2.17876	9.01e-12	4.11e-10	Up
MGAT4A	1.31316	3.58202	9.38e-12	4.27e-10	Up
PAPLN	2.90065	2.82932	9.8e-12	4.46e-10	Up
SERPING1	1.77651	5.82313	1.01e-11	4.57e-10	Up
POU2AF2	8.07037	0.347632	1.05e-11	4.76e-10	Up
ANXA13	4.53916	-0.637088	1.07e-11	4.83e-10	Up
PHLDB2	1.80783	4.16609	1.08e-11	4.85e-10	Up
PYCARD	2.57276	4.08101	1.1e-11	4.93e-10	Up
CHRNA9	5.87757	-0.73426	1.13e-11	5.05e-10	Up
APOBEC3G	2.09256	2.67708	1.2e-11	5.37e-10	Up
CD6	1.93387	1.04029	1.21e-11	5.41e-10	Up
CCL19	4.65705	0.443798	1.25e-11	5.56e-10	Up
ACSM2B	4.82722	-1.20502	1.27e-11	5.64e-10	Up
CD300LB	2.06341	-1.34845	1.29e-11	5.73e-10	Up
FAM78A	1.35923	2.34528	1.48e-11	6.54e-10	Up
EN2	-3.70416	0.554328	1.49e-11	6.56e-10	Down
RFX8	2.69605	-0.540883	1.5e-11	6.61e-10	Up
CD1C	3.58377	-0.834272	1.58e-11	6.94e-10	Up
CD300E	2.24781	-0.755006	1.61e-11	7.06e-10	Up
FCRL3	2.79988	-1.7684	1.66e-11	7.26e-10	Up
WNT5B	2.71009	2.79005	1.67e-11	7.27e-10	Up
SERPINA4	6.17776	-1.10074	1.69e-11	7.37e-10	Up
FGF5	7.57557	-0.873982	1.71e-11	7.41e-10	Up
SLC51A	-3.43333	5.50096	1.86e-11	8.07e-10	Down
IL20RB	2.88548	1.61941	1.96e-11	8.47e-10	Up
MT1G	3.87513	3.20056	1.97e-11	8.49e-10	Up
CERKL	1.76739	1.47909	2.01e-11	8.64e-10	Up
LILRB3	1.80039	0.110698	2.19e-11	9.39e-10	Up
P2RY6	2.27005	0.625049	2.39e-11	1.02e-09	Up
TRABD2A	2.67049	0.50114	2.56e-11	1.09e-09	Up
PHETA2	1.8327	1.71406	2.71e-11	1.15e-09	Up
GIMAP1	1.43382	2.53451	2.71e-11	1.15e-09	Up
IRF4	2.83407	-1.02365	2.72e-11	1.15e-09	Up
BLK	3.23536	-2.2886	2.72e-11	1.15e-09	Up
PLEKHG6	3.41803	0.621747	2.75e-11	1.16e-09	Up
FCGR2B	2.3521	1.61342	2.79e-11	1.18e-09	Up
SCML4	2.8666	-1.13739	2.88e-11	1.21e-09	Up
A2M	1.73303	9.1971	2.93e-11	1.23e-09	Up
RAN	-1.16549	8.68504	2.95e-11	1.24e-09	Down
MEFV	2.27742	-1.00344	3.06e-11	1.28e-09	Up
GAL3ST4	1.59307	2.40494	3.17e-11	1.32e-09	Up
SYNPO2L	2.95008	-0.852074	3.25e-11	1.35e-09	Up
TMIGD3	1.73613	3.31086	3.3e-11	1.37e-09	Up
SCN1B	2.15282	3.3597	3.4e-11	1.41e-09	Up
S100A6	2.45995	8.22387	3.42e-11	1.41e-09	Up
EPHA2	1.71384	3.51492	3.46e-11	1.43e-09	Up
AREG	3.75758	2.54506	3.54e-11	1.46e-09	Up
BMF	1.78789	3.0256	3.72e-11	1.53e-09	Up
GLIPR1	2.17809	5.77125	3.77e-11	1.55e-09	Up
LAT2	1.57679	2.79182	3.97e-11	1.62e-09	Up
HSD17B1	2.65245	2.7788	4.35e-11	1.77e-09	Up
SIRPB2	1.90329	0.281055	4.62e-11	1.88e-09	Up
MST1R	2.39835	-1.07129	4.67e-11	1.9e-09	Up
RAB27B	4.12	0.626148	4.8e-11	1.95e-09	Up
ARHGDIG	-4.58281	0.958473	4.93e-11	2e-09	Down
CD80	2.30784	-2.2309	5.16e-11	2.08e-09	Up
DRGX	6.23281	1.08235	5.24e-11	2.11e-09	Up
NCR3	2.4578	-2.39724	5.33e-11	2.14e-09	Up
MX2	2.02388	2.28808	5.42e-11	2.18e-09	Up
STAP1	2.55121	-2.32148	5.46e-11	2.19e-09	Up
IER3	2.25759	3.88001	5.47e-11	2.19e-09	Up
LGALS9	1.44216	4.18342	5.56e-11	2.22e-09	Up
VSIG2	2.77175	0.369653	5.65e-11	2.25e-09	Up
ASAH1	1.16257	7.26019	5.83e-11	2.31e-09	Up
FYB1	2.11261	2.56405	5.86e-11	2.32e-09	Up
SLFN11	1.52335	2.9123	5.86e-11	2.32e-09	Up
PLA1A	2.61707	1.37285	5.93e-11	2.34e-09	Up
CAV2	1.56217	4.59699	5.94e-11	2.34e-09	Up
GFI1	1.90352	-0.576764	6.36e-11	2.5e-09	Up
PEAK3	1.82732	-1.20867	6.65e-11	2.61e-09	Up
CASP1	1.98818	3.39811	6.84e-11	2.68e-09	Up
DPEP2	1.74952	0.308994	7.15e-11	2.79e-09	Up
CMA1	4.5457	-1.94013	7.18e-11	2.8e-09	Up
CD28	2.37873	0.270643	7.35e-11	2.86e-09	Up
CCL11	5.48949	-1.19914	7.8e-11	3.03e-09	Up
WFDC2	3.87776	-0.343026	7.89e-11	3.06e-09	Up
CLEC12B	2.93727	-3.29474	8.2e-11	3.17e-09	Up
KLB	4.13096	1.39962	8.21e-11	3.17e-09	Up
VAV1	1.83966	2.07628	8.22e-11	3.17e-09	Up
ADH1B	3.57915	5.46357	8.38e-11	3.22e-09	Up
CD226	1.71584	-0.615306	8.83e-11	3.39e-09	Up
GMFG	1.40814	3.48548	9.5e-11	3.63e-09	Up
TM4SF1	1.84889	5.69334	9.5e-11	3.63e-09	Up
LYL1	1.41695	1.78503	1e-10	3.83e-09	Up
CTSB	1.26119	9.32999	1.03e-10	3.93e-09	Up
CEACAM21	1.82314	-0.359566	1.04e-10	3.96e-09	Up
RHBDF2	1.25783	3.95668	1.11e-10	4.2e-09	Up
SCTR	4.42836	2.24423	1.13e-10	4.26e-09	Up
CPA3	2.88373	2.5554	1.18e-10	4.45e-09	Up
SEMA4A	1.82697	1.01329	1.19e-10	4.49e-09	Up
GBP4	1.83229	4.24999	1.19e-10	4.49e-09	Up
CXCR2	2.57833	-1.9408	1.2e-10	4.51e-09	Up
ZAP70	2.12697	0.991767	1.22e-10	4.56e-09	Up
TM6SF1	1.78924	-0.0110999	1.22e-10	4.58e-09	Up
TMEM72	6.20421	0.752446	1.38e-10	5.16e-09	Up
CYP4F3	3.43985	-2.09674	1.46e-10	5.45e-09	Up
C5AR1	1.87475	3.43755	1.51e-10	5.62e-09	Up
DHRS9	2.50133	-0.583061	1.61e-10	5.97e-09	Up
SH3TC2	2.56061	-0.632529	1.61e-10	5.98e-09	Up
FLI1	1.33605	3.29059	1.64e-10	6.08e-09	Up
INSRR	3.77953	-1.47657	1.81e-10	6.7e-09	Up
KCNQ2	-6.1376	1.36312	1.92e-10	7.05e-09	Down
PDE4A	1.513	2.93904	1.92e-10	7.05e-09	Up
GCSAM	1.92512	-0.929202	1.95e-10	7.15e-09	Up
IL18RAP	2.45727	-0.567481	1.98e-10	7.24e-09	Up
GUCY1A1	2.38663	3.3367	2.05e-10	7.49e-09	Up
ADRB2	1.80779	-0.314382	2.14e-10	7.82e-09	Up
CAPG	1.78525	4.27929	2.17e-10	7.91e-09	Up
TNFRSF13B	3.30124	-3.39998	2.22e-10	8.06e-09	Up
CX3CR1	2.57931	2.31008	2.35e-10	8.52e-09	Up
MFAP4	4.21619	7.11744	2.36e-10	8.55e-09	Up
HAVCR2	1.61406	3.15243	2.56e-10	9.24e-09	Up
DUOX2	4.55346	4.23584	2.57e-10	9.26e-09	Up
EPGN	4.9138	-1.16589	2.58e-10	9.29e-09	Up
C19orf33	2.78416	0.436911	2.65e-10	9.51e-09	Up
AMH	-2.64957	3.27127	2.69e-10	9.66e-09	Down
PZP	3.2842	0.475655	2.83e-10	1.01e-08	Up
SRGN	1.53304	5.82236	2.84e-10	1.02e-08	Up
SMCO3	2.71683	0.3157	2.85e-10	1.02e-08	Up
SCRG1	2.96214	-0.0902582	2.92e-10	1.04e-08	Up
S1PR3	-1.95218	7.09724	2.94e-10	1.04e-08	Down
PDLIM4	2.45132	1.28213	2.97e-10	1.05e-08	Up
IL21R	2.86713	1.04176	3.19e-10	1.13e-08	Up
CLEC4E	2.18171	0.313441	3.26e-10	1.15e-08	Up
WNT10B	-4.73996	2.56046	3.39e-10	1.19e-08	Down
CEACAM4	2.27098	-1.87745	3.51e-10	1.23e-08	Up
S1PR4	1.74697	0.0476021	3.78e-10	1.33e-08	Up
RASSF10	6.29744	-1.2028	3.99e-10	1.4e-08	Up
CXCL2	2.84642	1.99366	4.05e-10	1.41e-08	Up
MARCHF4	-3.4131	0.350978	4.1e-10	1.43e-08	Down
FCRL2	4.06487	-2.86414	4.1e-10	1.43e-08	Up
CXCL6	5.74008	-1.00914	4.13e-10	1.44e-08	Up
NFKBIZ	2.11687	2.54297	4.2e-10	1.46e-08	Up
GPR82	2.12639	-1.12869	4.22e-10	1.46e-08	Up
FRMD4B	1.30342	2.48789	4.29e-10	1.48e-08	Up
RASSF4	1.50414	4.07429	4.39e-10	1.51e-08	Up
ANXA8L1	3.69144	0.0126127	4.43e-10	1.53e-08	Up
VWC2	5.85668	0.698241	4.54e-10	1.56e-08	Up
HMX1	-5.43334	-0.107104	4.57e-10	1.57e-08	Down
PROK1	5.65372	6.09346	4.6e-10	1.58e-08	Up
PKP1	4.73672	0.840051	4.83e-10	1.65e-08	Up
ACP5	1.81304	2.72799	4.85e-10	1.65e-08	Up
MEOX1	4.39496	0.287857	4.85e-10	1.65e-08	Up
GGT1	2.45855	1.26114	4.86e-10	1.65e-08	Up
SPIB	2.22675	-2.69109	4.97e-10	1.69e-08	Up
SIGLEC14	2.01617	0.325554	5.16e-10	1.75e-08	Up
GZMB	2.46952	0.393442	5.26e-10	1.78e-08	Up
LOXL4	3.20625	3.48122	5.34e-10	1.8e-08	Up
C19orf84	2.66622	-2.40748	5.39e-10	1.82e-08	Up
HLA-DRB5	2.21621	6.05402	5.65e-10	1.9e-08	Up
KCNN4	2.79767	2.31994	5.78e-10	1.94e-08	Up
GIMAP6	1.2469	3.31056	5.98e-10	2.01e-08	Up
CLIC3	2.09049	-1.71332	6.07e-10	2.03e-08	Up
FAM20C	1.98413	5.03257	6.2e-10	2.07e-08	Up
GNA14	1.95442	0.876864	6.44e-10	2.15e-08	Up
RASSF6	5.22186	-0.195914	6.58e-10	2.19e-08	Up
ADPRH	1.29886	2.94931	6.6e-10	2.2e-08	Up
S100A3	2.35652	0.273149	6.83e-10	2.27e-08	Up
P2RY12	2.803	0.813279	6.86e-10	2.28e-08	Up
GC	7.20447	-2.09679	6.95e-10	2.3e-08	Up
GPR141	2.84254	-2.29161	6.96e-10	2.3e-08	Up
TNFSF12	1.38303	3.84712	7.03e-10	2.32e-08	Up
FASLG	2.96393	-1.59738	7.22e-10	2.38e-08	Up
FMNL3	1.25573	4.86401	7.58e-10	2.49e-08	Up
METRNL	1.8872	3.91926	7.76e-10	2.55e-08	Up
THBS1	1.71713	5.33873	7.92e-10	2.59e-08	Up
HLA-DMA	1.48806	5.55841	8e-10	2.61e-08	Up
PLCH1	2.98169	-0.666908	8.04e-10	2.62e-08	Up
MZB1	2.8517	0.0267767	8.04e-10	2.62e-08	Up
THSD7B	-3.58766	3.36497	8.22e-10	2.67e-08	Down
RUNX2	1.70609	1.81945	8.25e-10	2.68e-08	Up
SYNPO2	1.76668	3.93613	8.56e-10	2.77e-08	Up
CACNA1E	4.61221	1.96085	9e-10	2.91e-08	Up
FCGR1A	1.91257	1.27674	9.81e-10	3.17e-08	Up
IL15RA	1.49777	2.90965	9.86e-10	3.18e-08	Up
VMO1	1.77779	0.979317	1.02e-09	3.27e-08	Up
DYNAP	6.86231	-2.2764	1.06e-09	3.4e-08	Up
FDCSP	5.46389	-0.846721	1.07e-09	3.43e-08	Up
ZBP1	2.28398	-1.14669	1.09e-09	3.51e-08	Up
FBXO32	1.9134	4.79671	1.15e-09	3.69e-08	Up
GAPT	2.54144	0.0160158	1.16e-09	3.7e-08	Up
DEFA3	6.65417	-1.92482	1.19e-09	3.79e-08	Up
RSPO3	4.36945	1.53918	1.19e-09	3.8e-08	Up
IL12A	2.56667	-1.80007	1.2e-09	3.81e-08	Up
ZGLP1	-3.40817	3.4109	1.24e-09	3.93e-08	Down
PKP3	4.32391	-0.325096	1.29e-09	4.08e-08	Up
SPTA1	3.1474	-1.92052	1.29e-09	4.09e-08	Up
LILRA2	1.74538	0.482456	1.33e-09	4.2e-08	Up
NECTIN4	3.32837	-0.771228	1.35e-09	4.27e-08	Up
RTP5	3.38792	-3.60711	1.38e-09	4.35e-08	Up
PSG9	3.5873	-1.18409	1.39e-09	4.36e-08	Up
CD1B	3.86549	-3.43444	1.4e-09	4.4e-08	Up
KHK	2.10091	3.24078	1.43e-09	4.47e-08	Up
KLF17	-2.46957	1.11633	1.44e-09	4.49e-08	Down
AMBP	3.17221	-1.29684	1.44e-09	4.5e-08	Up
PLEKHO1	1.51173	5.64419	1.56e-09	4.86e-08	Up
ARHGEF5	2.75599	0.592914	1.56e-09	4.86e-08	Up
FGA	8.27833	4.53895	1.6e-09	4.97e-08	Up
CA12	2.61762	3.17856	1.88e-09	5.82e-08	Up
HRH1	1.76798	1.78721	1.89e-09	5.84e-08	Up
DENND3	1.18529	3.60356	1.93e-09	5.97e-08	Up
JCHAIN	3.25639	3.35692	1.94e-09	5.99e-08	Up
IFNE	6.13844	-2.33633	1.97e-09	6.08e-08	Up
ADAMDEC1	2.94455	-0.236538	2.1e-09	6.47e-08	Up
MCTP1	1.71292	2.03161	2.13e-09	6.55e-08	Up
SIM2	-2.39625	1.99184	2.15e-09	6.6e-08	Down
GBP1	1.68868	4.24587	2.18e-09	6.66e-08	Up
SVEP1	3.19377	5.14096	2.19e-09	6.7e-08	Up
FFAR4	2.01963	-1.45656	2.23e-09	6.81e-08	Up
GPNMB	2.01573	5.63312	2.29e-09	6.97e-08	Up
CTSS	1.478	5.7217	2.36e-09	7.19e-08	Up
SGCG	3.29643	-1.80077	2.37e-09	7.2e-08	Up
ADAMTS16	2.72203	-0.817362	2.43e-09	7.36e-08	Up
TNFRSF21	1.95464	4.57276	2.6e-09	7.86e-08	Up
TRIM22	1.60976	4.10895	2.61e-09	7.89e-08	Up
CLCF1	2.49655	1.11023	2.78e-09	8.38e-08	Up
OXT	4.58949	-1.47112	2.86e-09	8.63e-08	Up
MITF	1.53811	2.87247	2.97e-09	8.93e-08	Up
PLCL1	2.22405	3.64114	3e-09	9.01e-08	Up
GIMAP4	1.05953	4.27131	3.06e-09	9.18e-08	Up
IPCEF1	1.62859	-0.570566	3.11e-09	9.31e-08	Up
MCEMP1	3.57053	-1.44368	3.13e-09	9.36e-08	Up
GSDMA	2.04668	-0.895468	3.23e-09	9.64e-08	Up
GIMAP8	1.29877	3.39272	3.25e-09	9.68e-08	Up
TNNT2	4.40623	-1.73592	3.31e-09	9.85e-08	Up
TAFA5	-3.11308	1.99154	3.33e-09	9.9e-08	Down
ITGA4	1.73874	1.15105	3.35e-09	9.94e-08	Up
SLA2	1.67125	0.032945	3.56e-09	1.06e-07	Up
GIMAP7	1.39491	2.99992	3.61e-09	1.07e-07	Up
RTP3	4.86963	-2.82098	3.75e-09	1.11e-07	Up
HVCN1	1.33563	1.78318	3.8e-09	1.12e-07	Up
CD248	2.00078	4.78501	3.8e-09	1.12e-07	Up
CHDH	2.68509	2.18156	4.05e-09	1.19e-07	Up
SELL	1.90913	1.26301	4.23e-09	1.24e-07	Up
CLDN10	4.64282	-0.203154	4.44e-09	1.3e-07	Up
TINAGL1	1.28002	5.10157	4.52e-09	1.32e-07	Up
FGR	1.39715	2.22817	4.66e-09	1.36e-07	Up
TXLNG	-1.52816	6.19359	4.66e-09	1.36e-07	Down
RASAL3	1.31283	2.14316	4.68e-09	1.36e-07	Up
APOBR	1.5259	2.04245	4.71e-09	1.37e-07	Up
SOX1	-6.70859	-0.969112	4.83e-09	1.4e-07	Down
EDARADD	2.41668	-1.8102	4.84e-09	1.4e-07	Up
ACY3	3.48253	0.0740695	5.03e-09	1.46e-07	Up
ADAMTS18	3.07489	-0.890218	5.06e-09	1.46e-07	Up
CST1	6.65913	2.79935	5.14e-09	1.48e-07	Up
CDON	2.52784	3.53908	5.15e-09	1.48e-07	Up
PF4	3.24089	-1.51691	5.21e-09	1.5e-07	Up
NFE2	2.48285	-1.77507	5.31e-09	1.53e-07	Up
CCDC80	2.13539	5.88217	5.41e-09	1.55e-07	Up
EPHA1	1.44795	-0.990436	5.42e-09	1.55e-07	Up
PLAT	2.139	5.32485	5.53e-09	1.58e-07	Up
SLC17A7	-2.74871	1.30191	5.65e-09	1.61e-07	Down
CALHM6	1.63013	1.83207	5.86e-09	1.67e-07	Up
COL6A3	2.26788	6.9942	5.9e-09	1.68e-07	Up
RETN	3.46264	-2.9027	6.03e-09	1.71e-07	Up
STYXL2	2.78374	-1.88217	6.19e-09	1.76e-07	Up
FCRL1	3.63807	-3.05631	6.23e-09	1.77e-07	Up
EVPL	2.87513	1.01365	6.39e-09	1.81e-07	Up
GPR68	1.67001	-0.265336	6.43e-09	1.82e-07	Up
INHBE	2.89602	0.661709	6.58e-09	1.86e-07	Up
CCR7	2.39504	-0.632261	6.7e-09	1.89e-07	Up
CARD16	1.93608	2.00989	6.86e-09	1.93e-07	Up
CD68	1.79879	0.194975	6.88e-09	1.93e-07	Up
CNTN5	-5.66173	-0.440666	7.41e-09	2.08e-07	Down
SLC40A1	2.05927	7.90521	7.45e-09	2.08e-07	Up
SIRPB1	1.86842	-0.830732	7.45e-09	2.08e-07	Up
RAP2B	1.10917	4.11882	7.49e-09	2.09e-07	Up
EMP1	1.50436	5.12545	7.68e-09	2.14e-07	Up
MGAT5B	-2.40704	0.812819	8.91e-09	2.48e-07	Down
FCGBP	2.35632	6.33338	9.08e-09	2.52e-07	Up
VIPR1	1.71233	-0.441286	9.21e-09	2.56e-07	Up
IL18BP	1.0707	3.31811	9.26e-09	2.57e-07	Up
GPA33	2.15948	-3.45287	9.35e-09	2.59e-07	Up
BIRC3	1.74514	2.92389	9.42e-09	2.6e-07	Up
SUSD2	2.17469	3.65438	9.44e-09	2.6e-07	Up
SPINK8	5.38703	-1.28306	9.48e-09	2.61e-07	Up
CNTNAP3	-2.44202	0.676254	9.59e-09	2.64e-07	Down
PTGER4	1.7544	1.38981	9.9e-09	2.72e-07	Up
RRAD	2.64911	4.36155	1e-08	2.75e-07	Up
MSLN	1.94365	-0.843522	1.06e-08	2.92e-07	Up
C21orf62	2.59956	-1.0272	1.08e-08	2.94e-07	Up
TMED6	2.22478	0.76389	1.09e-08	2.98e-07	Up
CHST15	1.4381	3.41797	1.09e-08	2.98e-07	Up
DOCK2	1.5343	3.0146	1.12e-08	3.06e-07	Up
TM4SF5	6.37703	-2.24863	1.13e-08	3.06e-07	Up
MT1A	3.45784	1.89813	1.13e-08	3.07e-07	Up
ERMN	2.20906	-2.99042	1.13e-08	3.07e-07	Up
PRAP1	-5.87841	1.15466	1.15e-08	3.12e-07	Down
MMP13	5.33612	-0.409615	1.17e-08	3.17e-07	Up
COL12A1	1.68178	4.61789	1.21e-08	3.26e-07	Up
CTSK	1.63505	3.53328	1.23e-08	3.32e-07	Up
SLC23A1	2.23605	-0.0602996	1.25e-08	3.38e-07	Up
AFM	5.89821	-2.02562	1.29e-08	3.47e-07	Up
SYT3	-2.36981	1.16061	1.31e-08	3.5e-07	Down
RASSF2	1.25579	3.12779	1.31e-08	3.5e-07	Up
G6PC1	5.00287	-2.86653	1.32e-08	3.52e-07	Up
FAM177B	1.59098	-0.696588	1.38e-08	3.69e-07	Up
LILRB1	1.60203	1.79638	1.4e-08	3.72e-07	Up
PLPPR3	-4.38081	-0.0805864	1.44e-08	3.85e-07	Down
CES1	4.33915	4.55141	1.46e-08	3.89e-07	Up
ZDHHC22	-3.31843	-0.054817	1.48e-08	3.92e-07	Down
CYP19A1	-4.03773	5.13926	1.48e-08	3.93e-07	Down
NINJ2	1.97903	0.404773	1.49e-08	3.96e-07	Up
CASR	4.94542	0.570728	1.52e-08	4.02e-07	Up
DNMT3A	-1.25893	5.44327	1.52e-08	4.03e-07	Down
GPR176	1.56868	2.61271	1.59e-08	4.19e-07	Up
CT83	7.55753	-1.82596	1.6e-08	4.2e-07	Up
ALDH3B1	1.88056	5.18789	1.61e-08	4.23e-07	Up
CARD9	1.42898	1.43942	1.61e-08	4.24e-07	Up
FAM83A	3.96179	3.17759	1.65e-08	4.34e-07	Up
CHST8	-3.92165	2.87291	1.68e-08	4.4e-07	Down
MFNG	1.08254	2.80795	1.74e-08	4.56e-07	Up
CYSLTR1	1.66946	0.310008	1.77e-08	4.62e-07	Up
OLFML3	1.92763	4.01441	1.81e-08	4.73e-07	Up
NKX3-2	-2.64836	1.46884	1.84e-08	4.79e-07	Down
SFRP5	4.97639	1.38928	1.86e-08	4.82e-07	Up
HTRA4	2.39111	-2.47367	1.86e-08	4.83e-07	Up
CASS4	1.60782	0.571411	1.86e-08	4.83e-07	Up
AGT	1.84448	4.9352	1.9e-08	4.91e-07	Up
TCF21	2.56299	0.529882	1.93e-08	4.99e-07	Up
NCR1	2.72974	-2.87822	2e-08	5.16e-07	Up
SLPI	4.51081	9.0385	2.01e-08	5.18e-07	Up
PRSS21	4.35171	-0.0548249	2.04e-08	5.24e-07	Up
GMNN	-1.11403	4.48363	2.07e-08	5.31e-07	Down
FOXL1	2.77182	1.75201	2.11e-08	5.43e-07	Up
S100Z	1.78008	-3.04809	2.13e-08	5.46e-07	Up
SERPINA7	5.12265	0.214456	2.13e-08	5.46e-07	Up
SHISA7	-3.70754	-0.558586	2.14e-08	5.46e-07	Down
KDM4B	-1.02392	6.447	2.14e-08	5.47e-07	Down
EOMES	2.45429	1.22032	2.18e-08	5.57e-07	Up
TRANK1	1.06978	4.00448	2.24e-08	5.71e-07	Up
FCGRT	1.23189	6.21536	2.32e-08	5.89e-07	Up
POPDC3	3.85512	-1.10727	2.32e-08	5.89e-07	Up
LRRK1	1.21599	2.16628	2.32e-08	5.89e-07	Up
KISS1R	-4.13174	0.45927	2.33e-08	5.9e-07	Down
ARAP3	1.37746	4.49562	2.35e-08	5.94e-07	Up
KRT19	3.36666	0.601051	2.36e-08	5.95e-07	Up
ANO9	2.14633	-0.704289	2.36e-08	5.95e-07	Up
ALOX5AP	1.8421	2.82095	2.37e-08	5.96e-07	Up
ITGAX	1.46018	3.07459	2.39e-08	6.03e-07	Up
PRODH2	5.48036	-1.38638	2.44e-08	6.14e-07	Up
RARB	1.50779	2.60421	2.46e-08	6.17e-07	Up
DTHD1	2.53561	-2.9236	2.47e-08	6.18e-07	Up
CIT	-1.41352	6.16603	2.47e-08	6.18e-07	Down
MSC	2.53426	4.26898	2.49e-08	6.21e-07	Up
GIMAP5	1.27231	-0.130178	2.49e-08	6.22e-07	Up
CXCL11	2.75904	0.724039	2.5e-08	6.24e-07	Up
ZNF836	-1.55781	5.03463	2.58e-08	6.44e-07	Down
CAV1	1.30312	5.34169	2.6e-08	6.47e-07	Up
STARD8	1.2252	2.7553	2.65e-08	6.58e-07	Up
MYCL	1.71218	-0.735397	2.66e-08	6.61e-07	Up
RCAN3	1.66234	2.06085	2.69e-08	6.67e-07	Up
CCL23	2.77113	-2.10741	2.72e-08	6.73e-07	Up
PFKFB2	1.35041	4.51555	2.75e-08	6.79e-07	Up
SERPINB3	6.70042	-0.624856	2.78e-08	6.84e-07	Up
CTNND2	-3.9124	1.20772	2.88e-08	7.09e-07	Down
SOX30	-2.09737	-0.76507	2.89e-08	7.11e-07	Down
PTPRS	-1.23941	6.74766	2.93e-08	7.19e-07	Down
FAM178B	3.31276	0.155226	2.98e-08	7.31e-07	Up
ADCY5	2.50663	3.71132	3.02e-08	7.4e-07	Up
HHATL	3.8232	2.97801	3.1e-08	7.59e-07	Up
GLUL	1.05075	7.12338	3.14e-08	7.67e-07	Up
ARHGAP15	1.24215	2.05786	3.21e-08	7.84e-07	Up
CCL4	1.86864	1.91934	3.23e-08	7.88e-07	Up
SIGLEC12	2.4664	-0.775966	3.24e-08	7.89e-07	Up
SERPINF1	1.9751	5.47007	3.31e-08	8.04e-07	Up
CD274	1.73955	1.16437	3.36e-08	8.17e-07	Up
CNPY1	-6.44051	-1.19009	3.38e-08	8.19e-07	Down
RUNX3	1.7082	1.72037	3.38e-08	8.19e-07	Up
KLRD1	1.8347	0.753332	3.48e-08	8.41e-07	Up
PRODH	2.91203	-1.57515	3.81e-08	9.18e-07	Up
TIMD4	2.70971	-1.8676	3.87e-08	9.32e-07	Up
COL1A2	2.02786	8.56601	3.9e-08	9.37e-07	Up
VAX1	-4.69095	-0.968242	3.91e-08	9.38e-07	Down
BPI	2.70449	-2.15619	4.03e-08	9.65e-07	Up
BATF2	1.41058	1.42052	4.03e-08	9.66e-07	Up
KRT78	5.65116	-1.82956	4.09e-08	9.77e-07	Up
DPYD	1.45906	4.22306	4.11e-08	9.82e-07	Up
ALDOB	3.34926	6.31558	4.14e-08	9.88e-07	Up
PLD4	2.15092	2.09181	4.15e-08	9.89e-07	Up
PAG1	1.43662	2.6538	4.32e-08	1.03e-06	Up
PPFIA3	-1.18389	5.37136	4.32e-08	1.03e-06	Down
FOXC2	2.00313	0.928908	4.67e-08	1.11e-06	Up
ALPK3	1.75282	3.80179	4.74e-08	1.12e-06	Up
HKDC1	2.55487	-0.738561	4.74e-08	1.12e-06	Up
ROS1	4.82261	-2.07054	4.82e-08	1.14e-06	Up
CCL17	2.18933	-2.2266	4.84e-08	1.14e-06	Up
SIGLEC10	1.63844	2.10265	4.84e-08	1.14e-06	Up
OR2A7	2.76803	-3.73339	4.87e-08	1.15e-06	Up
CHODL	-3.50302	1.02093	4.88e-08	1.15e-06	Down
HNF4A	2.95018	1.55983	4.9e-08	1.15e-06	Up
CCDC187	3.98157	-0.641878	4.91e-08	1.15e-06	Up
TMEM171	2.61465	-0.845537	4.92e-08	1.15e-06	Up
MS4A1	2.66063	-1.40679	4.92e-08	1.15e-06	Up
ANKS4B	4.20472	-2.25915	4.94e-08	1.16e-06	Up
DPT	3.38982	2.74704	5.09e-08	1.19e-06	Up
BCL2	1.46368	1.9354	5.25e-08	1.22e-06	Up
LRRC31	4.52118	-3.23202	5.33e-08	1.24e-06	Up
XCL2	2.73983	-1.96192	5.43e-08	1.26e-06	Up
LILRA6	1.5523	-0.36341	5.49e-08	1.27e-06	Up
MT-CO2	1.35863	14.0991	5.52e-08	1.28e-06	Up
DMBT1	3.42382	-0.430971	5.55e-08	1.29e-06	Up
TM4SF4	4.55268	1.93921	5.61e-08	1.3e-06	Up
SIGLEC9	1.8368	1.61981	5.63e-08	1.3e-06	Up
CYP3A7	2.69709	2.4678	5.69e-08	1.31e-06	Up
CALCR	2.51042	-2.16713	5.69e-08	1.31e-06	Up
CYB5A	1.68154	5.11534	5.8e-08	1.34e-06	Up
WDR18	-1.03432	5.9942	5.88e-08	1.35e-06	Down
ADH6	3.44974	0.114389	5.9e-08	1.36e-06	Up
DKK2	2.86892	0.227549	5.98e-08	1.37e-06	Up
EFNA2	-3.21978	0.192538	6.03e-08	1.38e-06	Down
CXCR1	2.80795	-1.67435	6.11e-08	1.4e-06	Up
TINCR	-2.39696	0.886614	6.21e-08	1.42e-06	Down
ZNF804B	5.15974	-1.82253	6.33e-08	1.44e-06	Up
ART5	3.52741	-0.783826	6.72e-08	1.53e-06	Up
RPP40	-1.12556	3.91581	6.72e-08	1.53e-06	Down
FXYD5	1.6221	5.96192	6.78e-08	1.54e-06	Up
DUSP29	4.86177	-2.78243	6.81e-08	1.54e-06	Up
ABCC6	1.78549	3.13289	6.9e-08	1.56e-06	Up
AACS	-1.29672	6.13641	6.92e-08	1.56e-06	Down
UGT2B28	4.1603	-3.56392	6.92e-08	1.56e-06	Up
TMIE	2.17413	-0.311606	6.95e-08	1.57e-06	Up
KEL	2.06372	-1.32224	7.04e-08	1.59e-06	Up
RGS1	1.83296	5.12195	7.09e-08	1.6e-06	Up
TMEM151B	-2.99539	-1.08805	7.19e-08	1.62e-06	Down
UBASH3B	1.45022	1.37514	7.29e-08	1.64e-06	Up
TMEM92	2.98768	-1.84083	7.31e-08	1.64e-06	Up
KCNN2	-2.3838	4.72932	7.36e-08	1.65e-06	Down
OOEP	-4.86743	-1.02093	7.58e-08	1.7e-06	Down
CLEC9A	2.56845	-1.01956	7.65e-08	1.71e-06	Up
SLC2A14	-1.70185	4.63334	7.67e-08	1.71e-06	Down
B3GALT2	2.89072	1.07841	8.09e-08	1.8e-06	Up
ERVV-2	5.70827	-2.5109	8.14e-08	1.81e-06	Up
THBD	1.34504	3.93693	8.18e-08	1.82e-06	Up
GPBAR1	1.48731	-0.3465	8.19e-08	1.82e-06	Up
RESP18	6.21855	-2.4399	8.27e-08	1.84e-06	Up
CACNB2	-1.89931	3.69339	8.6e-08	1.91e-06	Down
FTCD	2.4542	3.45051	8.61e-08	1.91e-06	Up
GPR3	-2.32035	2.70331	8.7e-08	1.93e-06	Down
CELSR1	2.02889	2.5194	9.38e-08	2.07e-06	Up
SGK2	2.11591	1.50041	9.58e-08	2.11e-06	Up
MAP4K4	1.27605	5.81386	9.74e-08	2.15e-06	Up
ARPP21	4.5312	-0.96878	9.82e-08	2.16e-06	Up
OCSTAMP	-3.90995	0.0195306	9.85e-08	2.17e-06	Down
NIPAL4	3.3598	-1.18379	1e-07	2.2e-06	Up
EPS8	1.22938	4.42431	1.03e-07	2.26e-06	Up
SYT13	3.80555	1.28667	1.04e-07	2.28e-06	Up
ETS1	1.09527	5.08784	1.07e-07	2.34e-06	Up
WNT7A	3.76385	-2.85689	1.08e-07	2.35e-06	Up
SLC4A4	3.07361	3.0002	1.1e-07	2.39e-06	Up
IMPA2	1.47601	3.0489	1.1e-07	2.39e-06	Up
TCEAL2	-4.6567	1.68926	1.13e-07	2.46e-06	Down
ARHGEF35	2.69296	-1.07554	1.15e-07	2.51e-06	Up
ADH1A	3.47301	-3.43281	1.16e-07	2.51e-06	Up
ABI3	1.13501	2.89008	1.16e-07	2.51e-06	Up
CHRDL2	2.89505	-0.834156	1.17e-07	2.54e-06	Up
SMR3B	6.82243	-1.11283	1.18e-07	2.56e-06	Up
CD109	1.67816	2.62785	1.19e-07	2.57e-06	Up
SPINT2	1.62321	4.97259	1.21e-07	2.61e-06	Up
COBL	2.27931	-0.0291217	1.23e-07	2.66e-06	Up
PAPPA	2.26459	1.0501	1.25e-07	2.7e-06	Up
RAB6C	-2.13328	-1.57162	1.26e-07	2.7e-06	Down
AKR1B15	3.21793	-1.42061	1.27e-07	2.72e-06	Up
GPX3	1.84203	7.33521	1.28e-07	2.75e-06	Up
RAMACL	2.49577	-2.43974	1.29e-07	2.75e-06	Up
MROH2A	3.37673	-1.92486	1.3e-07	2.78e-06	Up
EML6	-1.72507	5.68791	1.3e-07	2.79e-06	Down
GNPTAB	1.10729	5.43332	1.32e-07	2.81e-06	Up
UNC5A	-2.1762	1.64738	1.32e-07	2.81e-06	Down
CXCL13	2.82777	-0.477705	1.32e-07	2.81e-06	Up
CPM	1.4643	6.50054	1.4e-07	2.98e-06	Up
MFSD4A	-2.0806	1.80417	1.41e-07	3e-06	Down
SLURP1	4.80957	0.048013	1.41e-07	3e-06	Up
PRLHR	-6.01634	0.706808	1.42e-07	3.01e-06	Down
PAEP	5.21098	0.168044	1.42e-07	3.01e-06	Up
COL2A1	-4.1827	3.82277	1.45e-07	3.06e-06	Down
ADAMTS15	1.84155	1.03095	1.45e-07	3.06e-06	Up
NEK6	-1.89159	4.68742	1.49e-07	3.15e-06	Down
MAP4K1	1.11195	1.88044	1.5e-07	3.15e-06	Up
HLA-DOB	1.78095	-0.772725	1.51e-07	3.17e-06	Up
SERPINB4	6.79792	-0.0422216	1.52e-07	3.19e-06	Up
LAD1	3.61924	-1.5466	1.54e-07	3.23e-06	Up
CBLN4	2.84631	1.52854	1.56e-07	3.28e-06	Up
SH3YL1	-1.18339	5.53054	1.58e-07	3.31e-06	Down
FFAR2	2.36963	-1.82343	1.59e-07	3.32e-06	Up
AFF2	-2.9476	3.03641	1.59e-07	3.33e-06	Down
DEPP1	1.58983	5.19965	1.61e-07	3.36e-06	Up
GDNF	3.61691	3.17987	1.62e-07	3.39e-06	Up
DIRAS2	3.22679	1.08044	1.63e-07	3.39e-06	Up
RNF17	3.9386	-1.57378	1.64e-07	3.43e-06	Up
VNN2	2.28992	1.43114	1.65e-07	3.44e-06	Up
SQOR	1.30164	3.53441	1.69e-07	3.51e-06	Up
C11orf87	-4.28546	0.205908	1.72e-07	3.56e-06	Down
WDR86	1.40972	-0.151613	1.72e-07	3.56e-06	Up
NOS3	1.51392	4.15379	1.77e-07	3.67e-06	Up
FAT2	2.084	-0.0464001	1.77e-07	3.67e-06	Up
TPH1	-3.57464	1.09782	1.85e-07	3.82e-06	Down
GNRHR	-3.12358	1.92371	2.02e-07	4.16e-06	Down
MMP17	-2.85442	3.31832	2.07e-07	4.26e-06	Down
DCAF4L2	6.1147	-0.602479	2.07e-07	4.27e-06	Up
FCAR	2.56136	-2.51256	2.09e-07	4.29e-06	Up
INAVA	3.22533	-1.17737	2.12e-07	4.36e-06	Up
NSG1	-3.28959	5.40901	2.24e-07	4.58e-06	Down
NTRK1	2.29766	-1.57197	2.26e-07	4.64e-06	Up
GSDMC	3.33145	-0.806993	2.27e-07	4.64e-06	Up
SCRT1	-3.17035	-0.729873	2.29e-07	4.67e-06	Down
PXT1	2.66588	-1.49464	2.3e-07	4.69e-06	Up
UGT2B7	3.75943	-3.30414	2.31e-07	4.7e-06	Up
TAMALIN	1.2067	2.31415	2.33e-07	4.74e-06	Up
C9	-2.89894	-0.546557	2.34e-07	4.76e-06	Down
CCR3	2.45806	-4.05661	2.4e-07	4.87e-06	Up
ZMAT4	-3.19638	-2.16009	2.43e-07	4.94e-06	Down
ACAN	-2.91537	4.25409	2.45e-07	4.96e-06	Down
MNDA	2.10111	2.83125	2.46e-07	4.98e-06	Up
SLC6A9	-1.69903	5.56735	2.46e-07	4.98e-06	Down
LAX1	1.76959	-1.98143	2.49e-07	5.02e-06	Up
SMIM6	3.11034	-2.82411	2.52e-07	5.08e-06	Up
CH25H	1.92122	1.60478	2.57e-07	5.18e-06	Up
PADI4	2.39675	-2.65506	2.63e-07	5.29e-06	Up
STUM	2.19471	0.382773	2.66e-07	5.34e-06	Up
VILL	1.55676	1.56741	2.68e-07	5.38e-06	Up
TGFBR2	1.22507	6.58049	2.68e-07	5.38e-06	Up
CPXM1	2.29751	1.97748	2.7e-07	5.41e-06	Up
AADACL4	5.5728	-2.96807	2.72e-07	5.44e-06	Up
FAT3	2.82742	1.16183	2.72e-07	5.44e-06	Up
TNFSF11	3.52635	-1.19545	2.78e-07	5.56e-06	Up
ADGRB1	-3.26109	5.6968	2.86e-07	5.7e-06	Down
FOXD4	-2.21472	0.409549	2.9e-07	5.78e-06	Down
ITIH5	1.99832	3.99355	2.92e-07	5.82e-06	Up
APOL1	1.37067	5.22205	2.94e-07	5.84e-06	Up
ABI3BP	2.37584	5.31154	2.96e-07	5.88e-06	Up
SDR16C5	4.49698	-3.065	3.05e-07	6.04e-06	Up
MILR1	1.54783	1.33866	3.05e-07	6.05e-06	Up
COL6A5	3.75172	-2.50613	3.09e-07	6.1e-06	Up
CCNA1	3.20246	-0.927424	3.11e-07	6.14e-06	Up
GPR26	3.99391	-3.11242	3.14e-07	6.2e-06	Up
SEMA6D	-1.612	2.47748	3.21e-07	6.33e-06	Down
LGALS12	2.11799	-3.12003	3.22e-07	6.34e-06	Up
TSGA13	3.77981	-2.60817	3.23e-07	6.36e-06	Up
DLEU7	1.74541	-1.49617	3.28e-07	6.44e-06	Up
IFNG	2.98606	-3.29397	3.37e-07	6.62e-06	Up
PLA2G2A	3.40187	2.96963	3.39e-07	6.66e-06	Up
ALS2CL	1.61872	2.5796	3.61e-07	7.07e-06	Up
FLNC	2.31728	2.73712	3.65e-07	7.14e-06	Up
TNFSF18	1.86936	-1.93847	3.66e-07	7.15e-06	Up
FIBIN	2.72309	1.86713	3.77e-07	7.35e-06	Up
NAT8L	-2.71737	3.01212	3.8e-07	7.41e-06	Down
OLR1	2.47286	2.47639	3.82e-07	7.43e-06	Up
CD44	1.51854	5.99183	3.82e-07	7.43e-06	Up
GJB2	3.28894	2.40274	3.88e-07	7.53e-06	Up
IGFBP1	2.50481	-0.649415	3.89e-07	7.55e-06	Up
CDH17	2.29849	-1.28529	4.05e-07	7.84e-06	Up
SYNDIG1	-2.90044	2.28323	4.07e-07	7.87e-06	Down
PLA2G7	1.58243	1.13612	4.09e-07	7.91e-06	Up
KCNK6	1.18267	1.97024	4.1e-07	7.92e-06	Up
LRRC15	2.56175	-0.556287	4.27e-07	8.23e-06	Up
IBSP	3.71007	0.760736	4.29e-07	8.26e-06	Up
SFXN3	-1.05904	6.41813	4.31e-07	8.29e-06	Down
CDH11	-2.04773	6.3111	4.36e-07	8.37e-06	Down
F2RL2	2.4768	1.15749	4.39e-07	8.43e-06	Up
MET	1.58286	3.49478	4.42e-07	8.47e-06	Up
CCDC190	4.12651	-2.67634	4.43e-07	8.47e-06	Up
HRCT1	1.76112	0.773332	4.43e-07	8.47e-06	Up
NFATC2	1.17956	2.7811	4.61e-07	8.8e-06	Up
MT-ATP6	1.36333	13.4052	4.61e-07	8.8e-06	Up
CHST13	2.15464	0.352587	4.61e-07	8.8e-06	Up
SNAI1	1.66811	2.22407	4.69e-07	8.93e-06	Up
PAPOLB	-3.94455	-2.46245	4.69e-07	8.93e-06	Down
TMEM215	4.50229	-1.68563	4.7e-07	8.93e-06	Up
IL27	1.75068	-2.76875	4.77e-07	9.07e-06	Up
HTN3	5.14547	2.53865	4.81e-07	9.13e-06	Up
CHI3L2	3.00173	2.369	4.84e-07	9.18e-06	Up
PDLIM1	1.29426	5.31326	4.94e-07	9.35e-06	Up
IL4I1	1.3403	0.811627	4.99e-07	9.45e-06	Up
SLX9	-1.02903	4.27128	5.02e-07	9.48e-06	Down
PDZD4	-2.06384	2.47546	5.05e-07	9.53e-06	Down
MYO7B	1.39124	-0.543503	5.07e-07	9.56e-06	Up
SYTL3	1.13941	1.45174	5.15e-07	9.69e-06	Up
ZNF536	-2.66456	2.59581	5.15e-07	9.69e-06	Down
ABCA6	2.19978	2.22969	5.28e-07	9.93e-06	Up
GNLY	1.93546	1.47942	5.34e-07	1e-05	Up
FYN	1.16051	4.10289	5.36e-07	1e-05	Up
MYL2	3.47277	-1.49389	5.4e-07	1.01e-05	Up
C8orf34	3.29062	-0.182221	5.45e-07	1.02e-05	Up
SERPINA6	5.10548	-1.767	5.45e-07	1.02e-05	Up
KCNA3	1.99894	-3.16853	5.52e-07	1.03e-05	Up
KYNU	2.0865	1.65268	5.67e-07	1.06e-05	Up
SHISAL2A	1.62751	-0.901935	5.69e-07	1.06e-05	Up
JPH3	-3.45727	3.88883	5.76e-07	1.07e-05	Down
GNAZ	-1.42021	4.6389	5.76e-07	1.07e-05	Down
MACC1	2.15995	1.33289	5.84e-07	1.08e-05	Up
CSF2	2.91173	-3.26362	5.9e-07	1.09e-05	Up
CDH15	-2.92302	1.43647	5.96e-07	1.1e-05	Down
PLA2G4F	4.03312	-3.24243	6e-07	1.11e-05	Up
MYLK	1.06112	4.16756	6.14e-07	1.13e-05	Up
NKX2-2	-4.45834	-1.39698	6.31e-07	1.16e-05	Down
MMP1	3.17447	3.29645	6.32e-07	1.16e-05	Up
CCL4L2	1.91411	1.48484	6.39e-07	1.18e-05	Up
SEMA3E	4.10343	-0.0857516	6.44e-07	1.18e-05	Up
CCDC152	1.40086	1.58487	6.47e-07	1.19e-05	Up
SDK2	-2.44912	2.41918	6.55e-07	1.2e-05	Down
WIPF1	1.02877	4.76322	6.57e-07	1.2e-05	Up
VEGFD	2.12695	3.16941	6.66e-07	1.22e-05	Up
MELTF	2.37527	2.33715	6.84e-07	1.25e-05	Up
TMPRSS2	4.87894	-1.31361	6.84e-07	1.25e-05	Up
PNOC	2.81451	-3.62362	7.21e-07	1.32e-05	Up
TLE1	-1.02801	6.3639	7.22e-07	1.32e-05	Down
CCN1	1.49651	5.96539	7.26e-07	1.32e-05	Up
KLRC2	3.45859	-2.08068	7.26e-07	1.32e-05	Up
GBP2	1.57384	6.31131	7.33e-07	1.33e-05	Up
CYTL1	1.90631	0.102665	7.46e-07	1.36e-05	Up
PROCR	1.27441	3.80936	7.54e-07	1.37e-05	Up
RTL1	-3.4929	0.488639	7.67e-07	1.39e-05	Down
SNCB	-2.53627	2.98603	7.69e-07	1.39e-05	Down
PRSS22	2.6182	0.209966	7.72e-07	1.4e-05	Up
AKNA	1.03905	3.88624	7.75e-07	1.4e-05	Up
MT-ND2	1.3018	13.7207	7.94e-07	1.43e-05	Up
KIF5C	-1.87779	4.99501	8.05e-07	1.45e-05	Down
RGMA	1.84296	1.25116	8.05e-07	1.45e-05	Up
INKA1	1.27802	1.355	8.09e-07	1.46e-05	Up
JAKMIP1	-2.53968	2.65005	8.14e-07	1.46e-05	Down
COL6A2	1.31555	7.69527	8.17e-07	1.47e-05	Up
MICAL2	1.19965	3.96684	8.19e-07	1.47e-05	Up
NALF1	-2.58728	2.13786	8.2e-07	1.47e-05	Down
TIMP4	2.18655	1.49358	8.24e-07	1.48e-05	Up
ALAS2	2.30694	-1.03645	8.3e-07	1.48e-05	Up
MAGEC3	3.4771	-2.53266	8.31e-07	1.48e-05	Up
SAA1	3.33483	1.17894	8.31e-07	1.48e-05	Up
FOXE1	-3.8798	-0.125218	8.36e-07	1.49e-05	Down
ALDH3A1	2.23889	1.88348	8.37e-07	1.49e-05	Up
ADGRG1	-1.96859	6.55702	8.41e-07	1.5e-05	Down
KCNS2	2.33889	-2.97534	8.74e-07	1.55e-05	Up
SLC37A2	1.70189	4.61254	8.86e-07	1.57e-05	Up
KLRC4-KLRK1	2.28819	-3.61279	8.97e-07	1.59e-05	Up
LRRC39	1.68435	2.32475	9.04e-07	1.6e-05	Up
ANXA4	1.01581	6.10637	9.11e-07	1.61e-05	Up
TOR4A	1.18973	2.3573	9.14e-07	1.62e-05	Up
CNKSR1	2.21679	-0.727784	9.16e-07	1.62e-05	Up
CDC42EP2	1.26545	2.98015	9.51e-07	1.68e-05	Up
UGT1A8	4.04701	-2.86458	9.62e-07	1.69e-05	Up
GNG13	-3.65418	-2.05481	9.7e-07	1.71e-05	Down
ARHGAP8	-2.7621	-1.58198	9.73e-07	1.71e-05	Down
TRIM72	2.09684	-1.18285	9.77e-07	1.72e-05	Up
DPEP3	2.09753	-2.72066	9.91e-07	1.74e-05	Up
OLIG1	-2.30458	0.0124869	1.03e-06	1.8e-05	Down
INSC	3.43616	-1.23528	1.03e-06	1.81e-05	Up
EFEMP1	1.76674	6.14907	1.05e-06	1.83e-05	Up
IGF1	1.96513	0.344401	1.05e-06	1.84e-05	Up
LRRC2	2.61482	1.28295	1.05e-06	1.84e-05	Up
CABP4	1.25743	-1.30501	1.09e-06	1.9e-05	Up
C4BPA	3.1586	4.00567	1.1e-06	1.92e-05	Up
MT-ND4	1.32179	15.2174	1.12e-06	1.95e-05	Up
TFEB	1.31628	4.0185	1.14e-06	1.98e-05	Up
IL36B	3.44405	-4.00305	1.14e-06	1.98e-05	Up
ADH4	4.4116	2.14213	1.15e-06	1.99e-05	Up
ONECUT3	-3.97382	-0.927389	1.16e-06	2.02e-05	Down
SKAP1	2.65666	3.62808	1.17e-06	2.03e-05	Up
CXCL14	3.2863	5.10393	1.2e-06	2.07e-05	Up
NAIP	1.18532	-1.47114	1.2e-06	2.07e-05	Up
KHDRBS2	-2.70825	1.08087	1.21e-06	2.08e-05	Down
LRP1	1.31432	7.19777	1.21e-06	2.08e-05	Up
LRRC9	-2.41088	0.731089	1.21e-06	2.09e-05	Down
SOX7	1.35083	1.95666	1.21e-06	2.09e-05	Up
PI16	-2.37215	0.435796	1.21e-06	2.09e-05	Down
CBX8	-1.11335	3.92524	1.22e-06	2.1e-05	Down
TEK	1.30245	2.41282	1.25e-06	2.14e-05	Up
ROBO2	-2.89725	0.972141	1.3e-06	2.24e-05	Down
NME8	1.83524	-2.09655	1.32e-06	2.26e-05	Up
ST8SIA3	-6.1821	-0.600069	1.34e-06	2.29e-05	Down
TSGA10IP	2.19997	-2.80489	1.34e-06	2.29e-05	Up
SLC5A9	1.56168	-0.342133	1.35e-06	2.31e-05	Up
ADGRG3	2.55319	-0.0152629	1.35e-06	2.31e-05	Up
ITM2A	1.68185	2.34965	1.38e-06	2.35e-05	Up
TMEM121	-2.05687	1.06147	1.39e-06	2.36e-05	Down
DMRT3	3.42047	-3.18606	1.39e-06	2.36e-05	Up
SYTL1	1.68431	0.696696	1.42e-06	2.41e-05	Up
GPR39	3.03937	-2.26989	1.42e-06	2.41e-05	Up
TTC24	2.32392	-3.50339	1.43e-06	2.42e-05	Up
TLR2	1.35811	3.63139	1.44e-06	2.43e-05	Up
XAGE1B	3.66978	-4.16358	1.44e-06	2.44e-05	Up
RARRES2	2.08046	9.36314	1.44e-06	2.44e-05	Up
MAS1L	3.84205	-4.12346	1.45e-06	2.44e-05	Up
SLC30A3	2.87424	3.4487	1.45e-06	2.45e-05	Up
DPYSL3	1.31726	5.55639	1.48e-06	2.49e-05	Up
BMP2	1.70201	2.56232	1.48e-06	2.49e-05	Up
PRDM12	-1.7299	-0.85191	1.49e-06	2.5e-05	Down
TTYH1	-2.23649	1.2493	1.51e-06	2.54e-05	Down
SPN	1.55642	1.20606	1.52e-06	2.54e-05	Up
VSIR	1.05622	5.41946	1.52e-06	2.54e-05	Up
SNCAIP	2.27165	3.25402	1.53e-06	2.56e-05	Up
GREB1	-1.79662	4.1346	1.54e-06	2.57e-05	Down
MMP11	1.40658	3.20163	1.55e-06	2.58e-05	Up
TMEM37	1.78884	4.15374	1.58e-06	2.63e-05	Up
CRYBG1	1.33801	2.9128	1.6e-06	2.66e-05	Up
ERG28	-1.24165	7.49332	1.62e-06	2.7e-05	Down
EYA1	2.56946	-1.437	1.63e-06	2.71e-05	Up
NKX2-1	4.36903	-1.1017	1.63e-06	2.71e-05	Up
ASB11	2.78325	-3.37638	1.68e-06	2.79e-05	Up
BABAM2	1.02697	6.41508	1.74e-06	2.88e-05	Up
ADH7	4.09597	-3.79962	1.74e-06	2.89e-05	Up
NLGN4X	1.93994	0.536035	1.75e-06	2.89e-05	Up
ANKRD1	2.13879	-0.315681	1.78e-06	2.94e-05	Up
HAND1	-3.34195	0.386862	1.79e-06	2.95e-05	Down
GSTT2	-3.78348	0.732517	1.8e-06	2.97e-05	Down
NAT14	-1.2121	4.96405	1.8e-06	2.98e-05	Down
ECHDC3	2.39178	4.48817	1.85e-06	3.05e-05	Up
TFAP2B	3.29355	-3.50151	1.87e-06	3.07e-05	Up
PM20D1	1.65708	-2.75151	1.87e-06	3.07e-05	Up
CLEC4D	2.16233	-3.49076	1.87e-06	3.08e-05	Up
SULT1C2	3.38321	1.94621	1.89e-06	3.1e-05	Up
GJA4	1.18739	3.8272	1.93e-06	3.17e-05	Up
ZNF683	2.17678	-0.902713	1.96e-06	3.22e-05	Up
CISH	1.85773	4.58263	1.97e-06	3.22e-05	Up
EPOP	-1.59654	2.91106	1.98e-06	3.23e-05	Down
AMPD1	2.61571	-3.96222	2.02e-06	3.29e-05	Up
ST6GALNAC1	-3.56627	0.477435	2.03e-06	3.31e-05	Down
CAB39L	1.27642	3.68385	2.05e-06	3.34e-05	Up
UGT1A7	3.60732	1.81393	2.1e-06	3.43e-05	Up
SAA2	2.85493	-1.80983	2.12e-06	3.45e-05	Up
CTRB2	-3.00026	-0.317482	2.12e-06	3.45e-05	Down
HTN1	4.16223	-2.49348	2.15e-06	3.48e-05	Up
HCRTR2	-2.9885	2.47839	2.16e-06	3.51e-05	Down
COX6A2	2.45201	-1.22639	2.2e-06	3.56e-05	Up
DPP6	3.02527	0.540236	2.21e-06	3.57e-05	Up
ALDH1A1	2.18538	7.26771	2.22e-06	3.59e-05	Up
CCL16	1.72648	-2.42747	2.23e-06	3.6e-05	Up
CATSPERG	1.99877	1.74072	2.25e-06	3.62e-05	Up
GALNT16	-1.62428	5.1714	2.25e-06	3.64e-05	Down
CLSTN2	1.55321	2.92168	2.26e-06	3.64e-05	Up
BRINP3	-6.37536	1.2293	2.27e-06	3.65e-05	Down
TMEM52B	2.14904	-1.48445	2.27e-06	3.65e-05	Up
LGI2	1.61042	0.731311	2.27e-06	3.65e-05	Up
ANO4	-1.79924	5.41939	2.31e-06	3.71e-05	Down
ECM1	1.46387	4.74707	2.39e-06	3.84e-05	Up
TTC39A	1.68869	3.76262	2.4e-06	3.85e-05	Up
ACP3	1.70623	3.56476	2.47e-06	3.96e-05	Up
CLIC5	2.51662	3.81923	2.5e-06	4e-05	Up
SLC9A9	1.20151	3.46585	2.51e-06	4.01e-05	Up
FOLH1	-2.32588	3.95863	2.51e-06	4.02e-05	Down
HCAR2	2.14026	-2.15771	2.51e-06	4.02e-05	Up
MT-ND4L	1.43726	11.0898	2.54e-06	4.06e-05	Up
SLC28A3	2.81663	-2.92689	2.62e-06	4.18e-05	Up
C5AR2	1.57279	0.898192	2.63e-06	4.19e-05	Up
ARL4C	1.48089	3.78556	2.69e-06	4.27e-05	Up
USP35	-1.1859	5.62646	2.7e-06	4.29e-05	Down
TYMP	1.60271	4.70685	2.72e-06	4.31e-05	Up
NRSN1	-5.18506	-0.741628	2.75e-06	4.36e-05	Down
C5orf58	1.66261	-3.03922	2.8e-06	4.43e-05	Up
CCL3L3	1.87249	0.62308	2.83e-06	4.47e-05	Up
MMP19	1.4868	1.90625	2.88e-06	4.55e-05	Up
MT1F	-2.03031	6.27856	2.9e-06	4.58e-05	Down
APOBEC3A	1.89352	-2.15733	2.93e-06	4.61e-05	Up
FAM83E	-1.91859	-2.93184	2.96e-06	4.66e-05	Down
MT-ATP8	1.31341	9.89128	3e-06	4.71e-05	Up
SYNGR4	-1.97069	-1.61792	3e-06	4.72e-05	Down
SUCNR1	2.8044	5.09602	3.03e-06	4.75e-05	Up
GREM1	2.58573	-1.82895	3.03e-06	4.75e-05	Up
WNT1	-4.26585	-1.19373	3.05e-06	4.77e-05	Down
PHF21B	-2.90589	1.18303	3.08e-06	4.82e-05	Down
SLC9A3	-2.03097	1.5118	3.1e-06	4.84e-05	Down
PSMB9	1.1639	4.41659	3.11e-06	4.86e-05	Up
HSPA12B	1.27208	2.50326	3.17e-06	4.94e-05	Up
RAMP3	1.30536	3.88095	3.22e-06	5.03e-05	Up
GOLGA6L7	3.0599	-1.95686	3.27e-06	5.1e-05	Up
COL8A2	1.50401	0.994887	3.3e-06	5.13e-05	Up
RMI2	-1.13096	4.17333	3.34e-06	5.19e-05	Down
PALD1	1.13564	3.79228	3.34e-06	5.19e-05	Up
GPR55	2.13396	-2.18661	3.35e-06	5.2e-05	Up
FMO3	2.28937	2.58586	3.37e-06	5.22e-05	Up
LBP	2.61198	-1.45961	3.48e-06	5.39e-05	Up
IFI30	1.2725	0.915426	3.5e-06	5.42e-05	Up
VAX2	-2.14961	1.17002	3.5e-06	5.42e-05	Down
HMOX1	1.31055	5.80756	3.5e-06	5.42e-05	Up
BCL11A	-1.79712	2.48396	3.52e-06	5.43e-05	Down
BATF	1.86043	0.593205	3.52e-06	5.44e-05	Up
GALNT6	1.36115	1.04332	3.53e-06	5.45e-05	Up
MAP3K8	1.2979	2.38951	3.6e-06	5.55e-05	Up
UBE2S	-1.07254	5.26889	3.64e-06	5.61e-05	Down
MRGPRX3	3.56048	-3.79863	3.64e-06	5.61e-05	Up
APOBEC3B	-1.65935	3.65216	3.68e-06	5.66e-05	Down
LGI4	1.39153	0.503771	3.75e-06	5.76e-05	Up
BARX1	-4.00364	1.49608	3.87e-06	5.93e-05	Down
FAM171A1	-1.31258	5.93194	3.92e-06	5.99e-05	Down
ADM	1.6851	5.20424	3.92e-06	5.99e-05	Up
PEBP4	3.07071	3.79627	3.92e-06	5.99e-05	Up
CA1	2.4904	-1.00843	4.02e-06	6.13e-05	Up
PKMYT1	-1.43394	4.10804	4.11e-06	6.25e-05	Down
FREM2	-4.7947	3.02736	4.12e-06	6.27e-05	Down
STAP2	1.27358	4.39358	4.12e-06	6.27e-05	Up
CTRB1	-3.04512	0.607447	4.15e-06	6.3e-05	Down
NPAS1	-1.87062	1.28605	4.19e-06	6.36e-05	Down
SRCIN1	-1.91685	1.97289	4.25e-06	6.44e-05	Down
PPL	1.78363	5.39237	4.26e-06	6.46e-05	Up
CLDN11	2.02535	1.67228	4.3e-06	6.5e-05	Up
IRAK2	1.05835	2.37231	4.34e-06	6.55e-05	Up
GJA5	1.57746	2.60877	4.41e-06	6.65e-05	Up
RAB3IL1	1.05053	4.51137	4.41e-06	6.65e-05	Up
GRIP2	2.19199	0.740976	4.44e-06	6.68e-05	Up
ITIH2	1.70374	-1.05394	4.46e-06	6.7e-05	Up
TMEM119	1.91616	3.87128	4.51e-06	6.78e-05	Up
NES	1.08465	5.25924	4.52e-06	6.79e-05	Up
TLX3	-4.27407	-0.536302	4.55e-06	6.82e-05	Down
HBD	3.23383	-0.858775	4.57e-06	6.85e-05	Up
ADGRB3	-2.65218	0.622027	4.59e-06	6.86e-05	Down
C3orf52	1.38508	1.82509	4.59e-06	6.86e-05	Up
HMX3	-2.73561	1.33648	4.62e-06	6.9e-05	Down
SPINT1	2.17092	2.4956	4.63e-06	6.91e-05	Up
HTR2B	2.15689	3.2959	4.67e-06	6.97e-05	Up
CR2	2.72617	-2.46347	4.72e-06	7.04e-05	Up
IFITM2	1.17458	5.72163	4.73e-06	7.04e-05	Up
IL20	3.79133	-3.81739	4.8e-06	7.14e-05	Up
ITPRIPL1	1.52447	-0.495138	4.93e-06	7.32e-05	Up
SLC12A3	1.84708	-3.48144	4.97e-06	7.38e-05	Up
OLFML2A	1.67504	5.17081	5.01e-06	7.43e-05	Up
CCNE1	-1.05163	5.02647	5.04e-06	7.47e-05	Down
SLC3A1	1.90309	-1.55052	5.07e-06	7.5e-05	Up
LGSN	-2.87425	-0.319486	5.11e-06	7.55e-05	Down
UBASH3A	1.94792	-0.988662	5.18e-06	7.64e-05	Up
KLF5	1.69705	1.24063	5.18e-06	7.64e-05	Up
CNGA1	1.7604	-1.31539	5.24e-06	7.72e-05	Up
FGF1	1.55113	-0.179056	5.28e-06	7.77e-05	Up
F11	3.98021	-0.094562	5.36e-06	7.88e-05	Up
KRT8	2.33304	6.48393	5.42e-06	7.97e-05	Up
ITPRID1	-4.21699	-2.32822	5.46e-06	8.01e-05	Down
PCDH17	1.44377	3.25165	5.5e-06	8.08e-05	Up
DPF1	-1.66915	0.308634	5.52e-06	8.09e-05	Down
PTGS2	2.61019	2.45071	5.57e-06	8.17e-05	Up
LHX5	-3.31499	-0.754637	5.59e-06	8.18e-05	Down
AMER2	-3.71486	-2.42596	5.6e-06	8.18e-05	Down
HCN4	-2.79248	-1.78134	5.64e-06	8.23e-05	Down
ANKRD33B	1.70719	-0.0550721	5.64e-06	8.23e-05	Up
TLR4	1.1772	3.12835	5.77e-06	8.42e-05	Up
DEFB1	2.47096	-3.67439	5.81e-06	8.46e-05	Up
C1orf127	1.25164	-2.03974	5.87e-06	8.54e-05	Up
AHSP	3.05687	-2.37146	5.89e-06	8.57e-05	Up
PRKAR2B	-1.32132	7.09019	5.91e-06	8.58e-05	Down
GABRE	2.15881	4.00774	5.91e-06	8.58e-05	Up
DHCR7	-1.3624	8.77736	5.93e-06	8.6e-05	Down
CDX2	-5.14222	-1.97132	5.98e-06	8.66e-05	Down
CCL3	1.6359	1.96884	6.04e-06	8.73e-05	Up
SHISA2	2.3786	0.00608407	6.05e-06	8.73e-05	Up
CFH	1.29491	4.32877	6.13e-06	8.83e-05	Up
ANKRD2	2.26281	0.123974	6.23e-06	8.97e-05	Up
PRAMEF17	5.49353	-2.83128	6.25e-06	8.99e-05	Up
CTSC	1.18081	7.30539	6.27e-06	9.01e-05	Up
HCAR1	1.84668	-1.96578	6.32e-06	9.08e-05	Up
MLKL	1.05505	2.81497	6.34e-06	9.09e-05	Up
MARCHF11	-2.90099	0.528693	6.38e-06	9.15e-05	Down
TRPC7	-4.05288	-2.84197	6.41e-06	9.18e-05	Down
MPIG6B	1.93541	-2.621	6.54e-06	9.35e-05	Up
REG3G	3.87635	3.15701	6.57e-06	9.38e-05	Up
AMZ1	-2.11458	-0.808155	6.58e-06	9.4e-05	Down
DBH	1.64211	-1.88496	6.74e-06	9.62e-05	Up
GPC3	1.75858	3.49308	6.81e-06	9.7e-05	Up
DCLK3	2.03755	-0.650926	6.82e-06	9.71e-05	Up
CALHM5	1.31385	1.6822	6.82e-06	9.71e-05	Up
IQCA1	-2.04178	1.98628	6.86e-06	9.75e-05	Down
CELF3	3.0718	-1.47499	6.89e-06	9.78e-05	Up
CSRP3	3.87102	-1.74745	6.89e-06	9.79e-05	Up
CLEC1B	1.90343	-3.59818	6.97e-06	9.89e-05	Up
SHD	-3.23065	-0.447585	7.04e-06	9.97e-05	Down
SHC4	-1.70566	1.0835	7.13e-06	0.000101058	Down
PADI2	2.11923	2.53426	7.26e-06	0.00010283	Up
HS3ST2	1.63344	0.973946	7.31e-06	0.000103359	Up
SLC8A2	-2.04475	1.89023	7.34e-06	0.000103743	Down
PDE7A	1.00811	3.38496	7.37e-06	0.000104094	Up
ACAT2	-1.76732	7.11855	7.44e-06	0.000105042	Down
ICAM3	1.17607	-1.15886	7.47e-06	0.000105246	Up
PTGDR	2.3131	-0.377829	7.47e-06	0.000105246	Up
ARRDC5	1.55446	-2.96255	7.61e-06	0.000107143	Up
ANKRD18A	-2.44962	0.285005	7.65e-06	0.000107654	Down
PLIN2	1.44637	5.90584	7.67e-06	0.000107781	Up
CCL14	1.70715	1.78679	7.68e-06	0.000107847	Up
PRAMEF6	4.60403	-3.72098	7.81e-06	0.000109622	Up
TRPA1	2.40538	-1.99495	7.84e-06	0.000109893	Up
TNN	2.1747	-1.37263	7.84e-06	0.000109893	Up
FMN1	1.49025	1.05924	7.9e-06	0.000110459	Up
TRHDE	-3.0217	-1.70836	7.92e-06	0.000110596	Down
TLR10	1.60686	-1.10151	7.97e-06	0.000111296	Up
EMILIN2	1.49428	3.02662	8.03e-06	0.000112084	Up
ANKRD22	2.32125	-0.0822121	8.1e-06	0.000112956	Up
PYROXD2	1.6842	2.75587	8.2e-06	0.000114203	Up
CLEC17A	2.19497	-3.07471	8.27e-06	0.000115137	Up
ELAVL3	-2.17628	-0.260079	8.39e-06	0.000116659	Down
APOA1	-3.76839	6.06106	8.41e-06	0.000116873	Down
CD72	1.30941	1.44924	8.41e-06	0.000116873	Up
PILRA	1.08054	2.05904	8.47e-06	0.000117446	Up
OAS2	1.21697	4.02447	8.47e-06	0.000117446	Up
PLPP3	1.09733	5.77919	8.56e-06	0.000118414	Up
NPY	3.98702	-3.0647	8.57e-06	0.000118505	Up
TREML1	1.60278	-1.69578	8.58e-06	0.000118533	Up
BNIP3	-1.01302	7.23663	8.59e-06	0.000118533	Down
FXYD2	2.15439	-1.34854	8.75e-06	0.00012046	Up
FOXD3	-3.2527	-0.43031	8.75e-06	0.00012046	Down
ARHGAP36	3.68899	3.71936	8.78e-06	0.00012066	Up
MARCHF1	1.12008	2.18906	8.79e-06	0.00012066	Up
KCNG3	-2.34176	0.996604	8.79e-06	0.00012066	Down
MDFI	1.67803	1.10691	8.85e-06	0.000121335	Up
CXorf65	1.65145	-3.24118	9.06e-06	0.000124215	Up
KIAA1755	1.7907	0.261022	9.11e-06	0.000124686	Up
GPR87	3.20305	-2.11259	9.12e-06	0.00012482	Up
SH3BP2	1.20947	4.98277	9.15e-06	0.000125034	Up
GRID2	-2.68653	2.56717	9.15e-06	0.000125034	Down
CLEC2D	1.07796	2.02	9.2e-06	0.000125498	Up
UGT1A9	2.74977	-4.02199	9.22e-06	0.000125753	Up
CORIN	-1.55587	0.597724	9.25e-06	0.000125921	Down
GAS1	1.28645	2.4405	9.25e-06	0.000125921	Up
DLX6	-2.12717	1.93663	9.31e-06	0.000126506	Down
CYP3A4	2.84705	4.22389	9.31e-06	0.000126506	Up
TPSG1	-1.73885	2.60059	9.43e-06	0.0001277	Down
ASB9	1.38033	0.531029	9.45e-06	0.000127916	Up
HCG22	2.68886	-3.26157	9.45e-06	0.000127916	Up
SEMA3G	1.23826	2.98073	9.47e-06	0.000128086	Up
ADAMTS19	-4.02552	0.0372012	9.5e-06	0.000128352	Down
LAG3	1.66018	1.06964	9.51e-06	0.000128456	Up
PIK3R6	1.37361	0.289118	9.61e-06	0.000129539	Up
UGT2A3	4.11143	2.2155	9.76e-06	0.000131246	Up
KRT18	1.9018	5.90621	9.81e-06	0.000131759	Up
TMEM236	1.38815	-0.77305	9.84e-06	0.000132074	Up
LAMA3	1.44987	4.0403	1.01e-05	0.000134798	Up
NETO2	-1.29207	5.74778	1.01e-05	0.000135893	Down
BMP2K	1.24603	3.19603	1.02e-05	0.000135972	Up
ADAMTS8	1.39337	-1.84506	1.03e-05	0.000138336	Up
ACTL8	-4.18152	-1.68591	1.03e-05	0.000138364	Down
MVD	-1.52097	7.59133	1.05e-05	0.000139801	Down
VTCN1	3.30442	-2.27943	1.05e-05	0.00014037	Up
NHSL1	1.14552	2.3202	1.05e-05	0.000140654	Up
FRMPD3	-1.77667	-0.308612	1.05e-05	0.00014066	Down
PAGE5	3.69755	-2.02564	1.06e-05	0.000140971	Up
DEPDC1B	-1.36026	2.92139	1.07e-05	0.000142336	Down
RAB44	1.96367	-2.45682	1.08e-05	0.000142991	Up
LIMD2	1.23578	2.9522	1.09e-05	0.000145384	Up
RARRES1	1.92511	1.60366	1.1e-05	0.000145403	Up
TMEM132B	-2.05956	0.822808	1.11e-05	0.000147194	Down
MC5R	-2.55476	-3.18826	1.12e-05	0.000148367	Down
CCDC68	1.67021	0.468319	1.12e-05	0.000148559	Up
NEURL2	1.09778	0.743835	1.12e-05	0.00014874	Up
AGMO	2.78626	-1.18454	1.13e-05	0.000149825	Up
CCNB1	-1.04572	5.44894	1.14e-05	0.000149825	Down
ADH1C	3.10545	3.72957	1.14e-05	0.00015041	Up
CCL7	2.76222	-2.24048	1.14e-05	0.000150733	Up
GEM	1.22275	3.74917	1.15e-05	0.000150757	Up
KCTD12	1.00851	6.02565	1.15e-05	0.000150757	Up
CCNA2	-1.3038	4.01554	1.16e-05	0.000151961	Down
SELE	1.94448	-0.871087	1.16e-05	0.000151965	Up
TFR2	-1.8071	3.23925	1.17e-05	0.00015363	Down
HAL	1.90287	-1.72873	1.18e-05	0.000154987	Up
H4C14	1.80914	-2.04967	1.19e-05	0.000155886	Up
ZNF189	-1.02509	6.38638	1.2e-05	0.000156655	Down
C17orf99	2.7036	-2.7288	1.21e-05	0.000158868	Up
ORM1	3.36396	2.56642	1.22e-05	0.000159779	Up
ZFPM2	1.5458	2.68997	1.23e-05	0.000160208	Up
ARNTL2	1.58498	1.90905	1.23e-05	0.000160545	Up
MT1H	3.46602	0.413893	1.23e-05	0.000160631	Up
CTAGE15	2.73319	-4.09923	1.24e-05	0.000161509	Up
RTN1	-1.56522	3.4193	1.25e-05	0.000162311	Down
MOV10L1	-2.58887	0.147898	1.25e-05	0.00016314	Down
CLEC4M	-2.70092	3.68418	1.27e-05	0.00016472	Down
LYPD6B	-4.199	1.7097	1.27e-05	0.000165006	Down
P2RY14	1.11109	-0.14316	1.28e-05	0.000165998	Up
NCAN	-3.10225	-1.13453	1.28e-05	0.000166623	Down
OPRD1	1.80226	-1.42313	1.29e-05	0.000166672	Up
GRM3	-2.72249	-0.536366	1.29e-05	0.000167668	Down
HR	-1.9912	1.89001	1.3e-05	0.000168101	Down
P2RX2	-4.2505	-2.52193	1.31e-05	0.000169168	Down
PLTP	1.65381	7.04244	1.32e-05	0.000170226	Up
IL9R	1.86621	-3.3186	1.32e-05	0.000170226	Up
IGFL2	2.50109	-0.0344157	1.32e-05	0.000170265	Up
VAV2	-1.0758	6.68632	1.33e-05	0.000171803	Down
SLC16A7	1.19739	6.04854	1.35e-05	0.000173031	Up
MC2R	-2.55706	6.12878	1.36e-05	0.000174743	Down
GYPC	1.28635	5.03215	1.36e-05	0.000174959	Up
PRR7	-1.3906	3.63891	1.37e-05	0.000175593	Down
ALK	-1.74704	-0.714266	1.38e-05	0.000177175	Down
LY6K	2.20901	-0.125203	1.39e-05	0.000178388	Up
CNR2	1.72898	-3.15957	1.4e-05	0.000179545	Up
PLAC8	1.52367	0.587535	1.41e-05	0.00018087	Up
TNFSF12-TNFSF13	1.92704	-3.95663	1.43e-05	0.000183136	Up
LIPM	2.51759	-3.10149	1.44e-05	0.000184416	Up
PHACTR1	-1.28751	2.83353	1.46e-05	0.000186656	Down
LGI1	3.15492	-3.16645	1.47e-05	0.000187917	Up
RPH3A	-2.52797	-0.260793	1.48e-05	0.000188521	Down
SERPINB12	4.89702	-1.79961	1.48e-05	0.000188521	Up
KIF21B	1.26371	1.34742	1.48e-05	0.000188594	Up
PRSS1	4.40183	1.44876	1.51e-05	0.000191296	Up
NFATC4	-1.66746	6.82506	1.51e-05	0.000191445	Down
MUC1	2.24819	2.34464	1.51e-05	0.000191524	Up
SPANXB1	-3.38714	-4.11	1.53e-05	0.00019401	Down
VSTM2A	-5.13057	-0.202869	1.53e-05	0.00019401	Down
MEI1	1.57412	-0.058535	1.54e-05	0.000194492	Up
PI3	2.6338	0.591023	1.54e-05	0.000195055	Up
DSC1	3.1513	-3.24901	1.55e-05	0.000195613	Up
CELF5	-1.84824	1.17691	1.55e-05	0.000195844	Down
DAZL	2.777	-3.43868	1.56e-05	0.000196566	Up
MUC4	1.82013	-0.0698769	1.56e-05	0.000196566	Up
LGALS9C	2.11268	-3.66177	1.57e-05	0.000197217	Up
SMCO2	2.07485	-2.0665	1.57e-05	0.000197422	Up
CA6	-4.11009	-2.08426	1.58e-05	0.000198471	Down
ARHGEF2	1.08774	4.46631	1.6e-05	0.000200419	Up
LECT2	-2.31432	-1.9454	1.6e-05	0.000200419	Down
TOX3	3.27736	-1.72288	1.6e-05	0.000200419	Up
MT-ND5	1.24608	12.6508	1.6e-05	0.000200742	Up
TGM2	1.404	7.50766	1.63e-05	0.000204141	Up
ACHE	-1.98019	2.56463	1.67e-05	0.000208175	Down
EFS	1.33458	0.374532	1.68e-05	0.000210182	Up
FAM102B	1.28636	3.32179	1.69e-05	0.000210817	Up
APLNR	1.60655	3.6242	1.7e-05	0.000211851	Up
PGRMC1	-1.02991	8.93225	1.74e-05	0.000216072	Down
IL11	2.46752	-0.553868	1.74e-05	0.000216072	Up
GATM	1.39873	4.97069	1.78e-05	0.000220629	Up
G0S2	1.90468	6.15609	1.78e-05	0.000221059	Up
CCL20	2.62761	-1.20519	1.8e-05	0.000223281	Up
SCN7A	3.06035	-0.534172	1.81e-05	0.000223532	Up
TNFRSF11A	1.08501	0.930303	1.82e-05	0.00022423	Up
TFF1	-4.00121	-0.31298	1.82e-05	0.000224683	Down
SH2D1B	1.44925	-2.05157	1.84e-05	0.000226459	Up
ANOS1	1.37972	0.585429	1.85e-05	0.000227883	Up
SLC9A5	-1.26832	2.21802	1.85e-05	0.000228032	Down
WNT3A	-2.4748	-2.1858	1.86e-05	0.000229074	Down
TSPAN2	1.32889	-0.800768	1.87e-05	0.000229975	Up
FBLN1	1.71943	5.45957	1.9e-05	0.000232651	Up
STEAP1	1.88557	1.79375	1.9e-05	0.000232709	Up
APBA2	-1.55488	2.82548	1.9e-05	0.000232861	Down
HTR7	1.8582	-1.59694	1.92e-05	0.000234292	Up
TMC5	1.4328	-1.01488	1.93e-05	0.000235441	Up
COL6A1	1.13657	8.00964	1.94e-05	0.000236404	Up
KCNMB1	1.15875	0.0513189	1.96e-05	0.000239698	Up
CTSA	1.11676	10.4379	1.98e-05	0.000241019	Up
GRIN3B	-2.10064	-0.456144	1.98e-05	0.000241174	Down
B3GALT1	-2.21794	0.204039	2e-05	0.00024382	Down
SRPX2	1.52463	1.15521	2e-05	0.00024382	Up
SELENOP	1.27189	6.42	2.02e-05	0.000246201	Up
DDX43	-2.7677	0.118023	2.05e-05	0.000249438	Down
IL1A	2.25678	-1.33872	2.06e-05	0.000250316	Up
PSG1	2.63054	-0.542139	2.09e-05	0.000253874	Up
VIT	3.63389	-2.22733	2.14e-05	0.000259072	Up
KDF1	2.16578	1.33111	2.15e-05	0.00025977	Up
DDC	2.70076	2.26414	2.15e-05	0.000260361	Up
CDK15	2.16781	2.03981	2.16e-05	0.000261086	Up
PSD2	-1.45177	-1.37252	2.18e-05	0.00026289	Down
TREM2	1.38244	3.57359	2.18e-05	0.00026289	Up
RIIAD1	2.26918	0.537069	2.18e-05	0.00026289	Up
ASB17	-4.74509	-1.67615	2.19e-05	0.000263682	Down
TNXB	-1.22088	6.11407	2.2e-05	0.000264661	Down
TDRD1	-4.00517	-1.91356	2.21e-05	0.000265518	Down
TNFRSF10D	1.56059	1.2032	2.22e-05	0.00026653	Up
PAX9	2.28818	0.41744	2.23e-05	0.000267554	Up
COQ8A	1.05668	7.28311	2.25e-05	0.000269803	Up
SERPINI1	1.31882	4.08447	2.27e-05	0.000272351	Up
CYP2J2	2.4344	2.78128	2.28e-05	0.000273221	Up
HAS3	1.46204	1.62273	2.28e-05	0.000273221	Up
AMT	1.22837	2.56867	2.32e-05	0.000277411	Up
IRF7	1.25249	2.79699	2.33e-05	0.000279026	Up
SYNGR3	-2.13098	2.04717	2.35e-05	0.000281289	Down
CCDC74B	-1.55448	3.29168	2.36e-05	0.000281488	Down
ZNF114	-1.68901	1.19891	2.38e-05	0.000284216	Down
SBK1	-1.42723	4.65857	2.41e-05	0.000286719	Down
VGF	-2.83339	6.7588	2.41e-05	0.000286719	Down
NLRP4	-2.62525	-3.16894	2.42e-05	0.00028831	Down
DDX25	-2.17949	1.3269	2.43e-05	0.000289233	Down
AQP7	1.54034	0.368561	2.44e-05	0.000290822	Up
GREB1L	-1.64045	3.53069	2.47e-05	0.000293831	Down
ECRG4	1.78381	-1.13656	2.48e-05	0.00029511	Up
STX11	1.4373	1.1725	2.49e-05	0.00029536	Up
PDE9A	-1.10075	4.24821	2.54e-05	0.000301024	Down
SLC1A1	-1.52256	2.77112	2.56e-05	0.000303765	Down
RIPOR3	1.68917	2.98583	2.56e-05	0.000303765	Up
HAPLN3	1.22148	1.45318	2.57e-05	0.000303802	Up
MEGF10	-1.81742	5.37153	2.58e-05	0.000304842	Down
PIEZO2	1.74255	3.86154	2.58e-05	0.000305499	Up
ZSCAN4	2.04477	-3.02373	2.6e-05	0.000306767	Up
B4GALNT1	-1.67237	3.21514	2.61e-05	0.000308125	Down
SFTPB	2.1608	-0.845412	2.62e-05	0.000308826	Up
FGF7	1.88602	0.438364	2.62e-05	0.000308882	Up
FCN2	-2.70559	4.8001	2.62e-05	0.000309385	Down
GLIS3	1.60629	2.39245	2.63e-05	0.000309693	Up
NAT16	-3.05664	0.845687	2.65e-05	0.000311189	Down
CFHR1	2.72333	-3.64735	2.65e-05	0.000311743	Up
ATP6V1B1	-1.8677	0.750826	2.68e-05	0.000314451	Down
ANKFN1	-3.97678	3.85172	2.69e-05	0.000314959	Down
MMP2	1.47195	5.28104	2.69e-05	0.000314959	Up
C2CD4C	-2.19485	1.40006	2.72e-05	0.000318551	Down
MPO	2.94092	-1.61696	2.74e-05	0.000320617	Up
LOXL1	1.36484	2.63323	2.75e-05	0.000321668	Up
FGG	3.16302	7.09523	2.76e-05	0.000321798	Up
GNRH2	-2.02905	-1.92317	2.79e-05	0.000325552	Down
F8	1.07334	5.25203	2.8e-05	0.000327168	Up
REG1A	-5.31286	0.403242	2.81e-05	0.000327296	Down
FLT3	1.5744	-1.75993	2.81e-05	0.000327296	Up
ITGB7	1.31906	-0.842348	2.81e-05	0.000327296	Up
ADGRE2	1.25304	1.28345	2.84e-05	0.000330703	Up
IL17D	-1.30266	1.43305	2.85e-05	0.000331039	Down
PRSS2	2.75102	-3.18671	2.85e-05	0.000331402	Up
ARRB1	1.03391	2.87491	2.86e-05	0.000331461	Up
CST4	3.23229	-3.41951	2.86e-05	0.000331743	Up
FGFBP3	-1.25046	2.57148	2.87e-05	0.000331849	Down
ANGPTL2	1.14011	6.48532	2.89e-05	0.000334739	Up
C4orf19	1.98992	0.931781	2.89e-05	0.000334739	Up
HS3ST5	-3.04827	-0.203259	2.92e-05	0.000337246	Down
TSKU	1.5701	4.73895	2.92e-05	0.000337404	Up
HTR1E	-3.12481	-0.749568	2.94e-05	0.000339545	Down
RD3	3.20237	-4.03825	2.96e-05	0.000341406	Up
SULF1	1.48162	2.77152	2.96e-05	0.000341406	Up
PPBP	2.43967	-1.89588	3.05e-05	0.00035052	Up
PRR22	-1.09144	2.41839	3.05e-05	0.00035052	Down
CD79B	1.03826	1.16447	3.06e-05	0.000351393	Up
BNIP5	2.67677	-1.22229	3.07e-05	0.000353157	Up
CDX1	1.94493	-2.67819	3.08e-05	0.000353899	Up
FRMD4A	1.02759	2.43728	3.12e-05	0.000357344	Up
CBX2	-1.4229	2.79153	3.14e-05	0.000359769	Down
EFCC1	1.07275	0.127358	3.15e-05	0.000360011	Up
TEKTIP1	-1.02645	0.627481	3.2e-05	0.000365179	Down
EBF2	1.58402	1.2486	3.2e-05	0.000365451	Up
GUCA2B	3.68793	-2.38525	3.2e-05	0.000365451	Up
OSR1	1.82193	0.883994	3.23e-05	0.000368117	Up
LRRC4B	-1.83821	1.40012	3.26e-05	0.000371907	Down
MIP	-1.12668	-0.744017	3.27e-05	0.000372111	Down
WNT6	-2.27073	2.24445	3.29e-05	0.000374836	Down
PDE7B	-1.1359	3.54889	3.3e-05	0.000375279	Down
SLC26A2	-1.29552	8.70532	3.32e-05	0.000377527	Down
AQP5	-4.3251	3.12724	3.33e-05	0.000377762	Down
PRAMEF5	3.62463	-4.19276	3.34e-05	0.000379538	Up
CSGALNACT1	1.34881	5.25417	3.41e-05	0.00038601	Up
ST6GAL2	2.11175	-2.48701	3.42e-05	0.000387192	Up
CCDC78	-1.46549	2.17381	3.45e-05	0.00039024	Down
C3orf80	1.84002	0.578416	3.46e-05	0.000391044	Up
PBK	-1.50454	4.11027	3.5e-05	0.000395495	Down
FCRL5	2.95106	-2.23315	3.55e-05	0.000400123	Up
KRT1	3.1387	-2.47881	3.56e-05	0.000400856	Up
CASKIN1	-1.86054	1.22652	3.6e-05	0.00040472	Down
PLA2G10	-1.51732	-3.08793	3.6e-05	0.00040472	Down
EGFLAM	1.48397	1.73196	3.6e-05	0.00040472	Up
DNASE1L3	1.76901	3.33725	3.62e-05	0.000406149	Up
MVK	-1.19755	7.24109	3.62e-05	0.000406149	Down
PRAMEF19	3.68774	-3.85293	3.64e-05	0.000407873	Up
OLFM2	-1.36605	7.17793	3.67e-05	0.000411283	Down
PRAMEF20	3.65966	-4.06057	3.69e-05	0.0004125	Up
TNFAIP2	1.20056	5.30513	3.7e-05	0.00041367	Up
KLF1	2.16366	-3.15768	3.72e-05	0.000415361	Up
FGF14	1.5244	-1.17645	3.72e-05	0.000415361	Up
PSD3	-1.03483	6.26473	3.74e-05	0.000416967	Down
OPN4	2.27023	0.747627	3.8e-05	0.000423176	Up
CELA1	2.1559	-0.42208	3.8e-05	0.000423176	Up
STARD4	-1.22597	6.48545	3.84e-05	0.000426606	Down
COL1A1	1.67363	8.77588	3.85e-05	0.000428017	Up
SPRR1A	-3.54127	5.66702	3.86e-05	0.000428195	Down
PPARGC1A	1.82197	3.75614	3.86e-05	0.000428661	Up
CCER2	-1.34361	-0.656789	3.87e-05	0.000429082	Down
TLCD3B	-1.65895	0.693888	3.88e-05	0.00043012	Down
SLC38A5	1.90464	2.33597	3.91e-05	0.000433048	Up
TH	3.13614	-0.603121	3.95e-05	0.000437149	Up
RCVRN	2.23854	-3.46939	3.98e-05	0.000439766	Up
CTXND1	-2.75723	3.56386	4.02e-05	0.000443674	Down
TDRD12	-2.43634	3.20026	4.02e-05	0.000443809	Down
ADGRD1	-2.86531	4.50669	4.04e-05	0.000445361	Down
SOCS3	1.19664	5.09478	4.04e-05	0.000445361	Up
TNFAIP3	-1.12692	5.8108	4.05e-05	0.00044651	Down
LDLRAD1	1.91355	1.48322	4.07e-05	0.000447391	Up
ANK1	1.92324	3.76384	4.14e-05	0.000455141	Up
BIK	-1.67165	2.42884	4.14e-05	0.000455141	Down
GRIN2D	-1.83465	2.78883	4.16e-05	0.000457259	Down
TGFBR3L	-2.07045	-0.315197	4.17e-05	0.000457937	Down
KIAA0040	1.07242	3.87681	4.2e-05	0.000461301	Up
NEGR1	1.9904	1.02331	4.28e-05	0.000469056	Up
ADGRG7	-7.22682	-0.668592	4.29e-05	0.000469504	Down
ICAM1	1.29883	3.70168	4.38e-05	0.000479067	Up
CCN2	1.32801	5.31804	4.42e-05	0.000483007	Up
ZNF728	2.72509	-1.74356	4.49e-05	0.000489894	Up
ALDH3B2	2.90392	-0.762787	4.57e-05	0.000497025	Up
DPPA2	3.3026	-4.09427	4.63e-05	0.000503614	Up
DCSTAMP	2.42193	-1.84489	4.63e-05	0.000503934	Up
DAPP1	1.65323	0.626186	4.65e-05	0.00050571	Up
KLHL33	1.78843	-3.88812	4.7e-05	0.000511025	Up
PPP1R14D	2.25949	-3.07713	4.71e-05	0.000511366	Up
TMEM132E	-2.23354	3.82064	4.72e-05	0.000511634	Down
SLC51B	2.06866	1.0749	4.73e-05	0.000513103	Up
SLC22A31	-2.75099	0.549051	4.75e-05	0.000514863	Down
CRB3	1.60732	-0.339574	4.79e-05	0.00051925	Up
FAM131B	1.46631	-1.10487	4.8e-05	0.00051958	Up
SDK1	-2.08225	2.89684	4.8e-05	0.00051958	Down
KCTD19	-1.56519	-1.17504	4.81e-05	0.00051958	Down
MMP12	3.30816	0.474576	4.82e-05	0.000521024	Up
SIGLEC8	1.5376	1.58991	4.95e-05	0.000533625	Up
SOST	2.21202	-3.8139	4.97e-05	0.000535603	Up
RASGEF1B	1.17207	2.10497	4.99e-05	0.000536571	Up
CYP27B1	-1.23725	1.9656	5.05e-05	0.000542651	Down
MT-ND6	1.23518	10.7741	5.07e-05	0.000545052	Up
MT-ND3	1.06459	11.9937	5.1e-05	0.000546643	Up
TMEM196	2.44322	-3.24816	5.13e-05	0.000549421	Up
FAM107B	-1.26967	6.25307	5.13e-05	0.000549421	Down
CTAG2	-6.04346	0.474751	5.19e-05	0.000554455	Down
PGR	-1.39533	3.86389	5.21e-05	0.000556139	Down
DNASE1L2	-1.37286	1.36068	5.25e-05	0.000560882	Down
CYP4X1	1.06492	-0.263314	5.3e-05	0.000565072	Up
MT-ND1	1.20432	13.5903	5.34e-05	0.000568289	Up
COX6B2	-2.0691	-0.671321	5.35e-05	0.00056891	Down
GRB7	2.34885	0.634281	5.38e-05	0.000571655	Up
TSPEAR	-2.6329	-0.571871	5.38e-05	0.000571799	Down
UNC5B	1.15822	4.55792	5.56e-05	0.000589868	Up
ITGA3	1.23089	6.87302	5.65e-05	0.000598178	Up
C20orf204	-1.19416	0.199914	5.7e-05	0.000602791	Down
FAM3B	1.66975	-2.83715	5.7e-05	0.000602791	Up
SOAT2	2.30018	-3.55405	5.79e-05	0.000611421	Up
MOB4	-1.16174	6.38762	5.86e-05	0.000617011	Down
C16orf89	1.23111	0.0691926	5.97e-05	0.000627823	Up
TNFAIP6	2.08969	2.03704	5.99e-05	0.000629826	Up
M1AP	1.62749	-0.958528	6.03e-05	0.000632463	Up
MACROH2A2	-1.06367	4.37259	6.07e-05	0.000636537	Down
BPIFA1	3.6429	-3.99012	6.12e-05	0.000639977	Up
FOXB1	-3.54141	-1.65547	6.12e-05	0.000639977	Down
DTX1	-1.43911	4.4381	6.16e-05	0.000643979	Down
DMBX1	-2.76301	-0.308579	6.19e-05	0.000645934	Down
BLOC1S5-TXNDC5	-1.62839	0.157968	6.28e-05	0.000655253	Down
PCDH19	1.98066	1.26955	6.37e-05	0.000664279	Up
PRDM8	1.89746	-0.0174443	6.39e-05	0.000665713	Up
PLA2G12B	-2.56536	-3.59408	6.45e-05	0.000671191	Down
H2AC14	-1.81396	-3.19751	6.47e-05	0.000672935	Down
ASPHD1	-1.30456	3.99747	6.51e-05	0.000676716	Down
EIF4EBP3	1.11861	3.57088	6.54e-05	0.000679302	Up
ZNF556	-1.84287	-1.72552	6.57e-05	0.00068117	Down
LCE1C	3.53951	-3.69711	6.6e-05	0.000683946	Up
GOLT1A	2.45234	0.368533	6.6e-05	0.000683946	Up
ASXL3	2.44696	-2.51528	6.63e-05	0.000686193	Up
ADAMTS2	1.26362	3.42232	6.68e-05	0.000690909	Up
PRAMEF18	3.72933	-4.10699	6.72e-05	0.000694687	Up
ELL2	1.03265	4.6312	6.79e-05	0.00070131	Up
PRG2	1.97363	-3.61162	6.8e-05	0.000702074	Up
ACSM2A	3.00545	-1.83413	6.85e-05	0.000706507	Up
URAD	-7.56327	-0.15076	6.92e-05	0.000712807	Down
CRIP1	1.57094	-0.701174	6.97e-05	0.000717052	Up
CHSY3	1.33897	0.523663	7.04e-05	0.000724142	Up
LRIG1	1.03692	3.6843	7.06e-05	0.000725115	Up
PMEPA1	1.0842	4.22197	7.11e-05	0.000730523	Up
UNC79	-1.89606	2.39313	7.18e-05	0.000736635	Down
IDI1	-1.25897	8.1235	7.19e-05	0.000736635	Down
TM4SF19	2.3001	-2.2321	7.21e-05	0.000738098	Up
CDT1	-1.3193	4.61588	7.22e-05	0.000739284	Down
VWCE	-1.16085	2.3127	7.24e-05	0.000741237	Down
GSTA3	-1.34116	5.63821	7.25e-05	0.000741287	Down
SGSM1	-1.33083	2.39039	7.25e-05	0.000741287	Down
DSC2	1.46112	1.18058	7.27e-05	0.000742399	Up
PTK6	1.49637	-1.03027	7.29e-05	0.000743881	Up
TMPRSS9	-1.21852	3.83681	7.35e-05	0.000749339	Down
IDO1	1.40571	3.4391	7.38e-05	0.00075252	Up
SLC11A1	1.24223	2.81995	7.42e-05	0.00075584	Up
PAGE2B	2.88108	-1.37574	7.48e-05	0.00076094	Up
TTLL2	-2.58819	-3.06223	7.49e-05	0.000761902	Down
AXDND1	-1.62035	0.381218	7.52e-05	0.000764301	Down
MMP8	2.93321	-3.22055	7.56e-05	0.00076601	Up
C1S	1.33097	7.09867	7.56e-05	0.00076601	Up
ZPLD1	3.34742	-0.772276	7.58e-05	0.000766921	Up
RET	-2.01011	2.39314	7.61e-05	0.000768746	Down
DNAJC5B	1.22999	-1.9422	7.62e-05	0.000770308	Up
ELAVL4	1.54925	-2.05918	7.71e-05	0.000777641	Up
TNS3	1.03099	6.17891	7.75e-05	0.000781554	Up
AKNAD1	1.39256	-0.799996	7.8e-05	0.00078486	Up
HUNK	-1.80915	0.552544	7.8e-05	0.00078486	Down
SH3BP1	1.10811	2.56592	8.03e-05	0.000806194	Up
HSPB3	3.39227	-2.5267	8.1e-05	0.000811985	Up
CPA6	1.90913	-3.10741	8.18e-05	0.000819099	Up
LRRC75A	-1.04536	4.69274	8.24e-05	0.000824644	Down
SLC10A4	-1.8189	-1.05867	8.29e-05	0.000829623	Down
CETP	1.33417	2.23755	8.31e-05	0.000831758	Up
UNC5CL	1.18	0.565423	8.34e-05	0.000834315	Up
DOCK8	-1.0124	5.89873	8.38e-05	0.000837039	Down
ADCY7	1.25402	1.26603	8.48e-05	0.00084616	Up
CBARP	-1.70615	0.740078	8.48e-05	0.00084616	Down
LRRC4C	-1.73603	2.04283	8.59e-05	0.000856563	Down
ADRA2A	-1.68562	3.96372	8.67e-05	0.00086327	Down
SLC2A6	-1.47204	4.4807	8.78e-05	0.000871917	Down
KCNE1	1.488	-2.43958	8.87e-05	0.000880354	Up
OR52N4	1.94728	-3.70205	8.9e-05	0.000882618	Up
CENPU	-1.03053	3.95659	8.91e-05	0.000882618	Down
DDN	-1.66942	0.87818	9.06e-05	0.000897617	Down
PRR35	-4.02747	-1.69982	9.08e-05	0.000899416	Down
CHRNA7	-2.57773	1.86943	9.18e-05	0.000908235	Down
TEX22	-1.3125	-0.556794	9.19e-05	0.000908959	Down
ST8SIA6	1.99561	-3.35363	9.24e-05	0.00091284	Up
MUC5AC	3.19211	-3.33885	9.25e-05	0.000913867	Up
SBSPON	-1.69956	2.97795	9.27e-05	0.000915155	Down
NUP210L	-1.83103	-1.77149	9.35e-05	0.000921477	Down
SEZ6L	-2.32936	2.0772	9.39e-05	0.000924208	Down
MEOX2	1.83124	-0.0631157	9.39e-05	0.000924208	Up
COL14A1	1.88866	7.17562	9.41e-05	0.000925843	Up
SULT1B1	-2.07009	0.935725	9.43e-05	0.000926837	Down
LRRC36	-1.36567	-0.223706	9.44e-05	0.000927491	Down
ZNF185	1.66496	4.39397	9.45e-05	0.000927491	Up
LMX1B	-2.8507	2.13584	9.5e-05	0.00093168	Down
CSTA	1.60804	1.72756	9.5e-05	0.00093168	Up
CA9	-2.5894	4.25174	9.57e-05	0.000937887	Down
KCNK15	1.48567	2.73014	9.66e-05	0.000946375	Up
CBLN3	-1.02817	4.45599	9.67e-05	0.000946905	Down
HELT	-3.3598	-2.72957	9.78e-05	0.000956983	Down
XIRP1	1.79844	-2.55553	9.82e-05	0.000959974	Up
H2BC3	-2.54967	-3.85843	9.84e-05	0.000961058	Down
OR5V1	-6.21686	-2.61591	9.87e-05	0.000963373	Down
MS4A8	3.4428	-3.47408	9.92e-05	0.000968119	Up
WNT16	-3.23177	-0.872345	9.97e-05	0.000972463	Down
SERPIND1	-1.9172	-1.67369	9.99e-05	0.000973659	Down
WNK4	-1.34055	-1.37597	0.000101219	0.000985334	Down
HNMT	1.30193	3.75192	0.000101468	0.000986827	Up
SLC13A3	-1.47713	4.11797	0.000101577	0.000987324	Down
STMN2	3.54125	0.182333	0.000101684	0.000987864	Up
KLRF1	1.3421	-1.83699	0.000101971	0.000990154	Up
MAGEB16	3.80402	-3.87671	0.000103078	0.000999891	Up
SLC43A3	1.02551	3.7835	0.000103191	0.000999975	Up
FN1	1.3193	9.00079	0.000103469	0.00100216	Up
MT-CO3	1.07069	14.7916	0.000103902	0.00100483	Up
ADAMTSL4	1.20549	2.6063	0.000105426	0.00101856	Up
RNASE1	1.17304	7.58599	0.000105487	0.00101863	Up
LRRC3	-1.01927	3.91727	0.000106521	0.00102759	Down
WFIKKN1	-1.37957	0.964283	0.000106727	0.00102906	Down
ASIC3	-1.18905	2.15358	0.000107	0.00103065	Down
SHISA6	-2.32557	-0.172386	0.000107246	0.00103251	Down
CORO2B	1.25967	1.14661	0.000107552	0.00103442	Up
USH2A	-1.59736	-1.03367	0.000108325	0.00104081	Down
YBX2	-1.77128	0.145514	0.000109094	0.00104715	Down
H2AC4	-1.8924	-3.77663	0.000110224	0.00105747	Down
COPZ2	1.29139	3.57807	0.000111124	0.00106451	Up
MT1M	2.19835	2.08739	0.000112156	0.00107279	Up
C15orf48	1.71821	0.794427	0.000112216	0.00107283	Up
IL1RN	1.20835	1.27813	0.000112517	0.00107496	Up
TLX1	-2.73576	-2.9145	0.000113617	0.00108353	Down
TNFRSF17	2.35254	-3.07445	0.000116674	0.00111214	Up
ASB5	-4.19975	-2.40133	0.000116938	0.0011141	Down
PLN	1.32592	0.300877	0.000117126	0.00111534	Up
PNMA8B	-1.36993	5.08047	0.00011923	0.00113312	Down
COL10A1	1.8271	-1.7764	0.000119426	0.00113443	Up
PFKFB4	-1.22526	4.92479	0.000120308	0.00114168	Down
NEUROG2	-2.15794	-0.163154	0.000120531	0.00114323	Down
HMX2	-1.97304	0.672764	0.000122186	0.00115836	Down
SH3TC1	1.07403	3.73714	0.000123823	0.0011722	Up
PRPH2	1.5887	-0.330306	0.000123829	0.0011722	Up
ATP2B2	-2.07956	4.78183	0.000124411	0.00117713	Down
RTL3	3.07632	-4.00501	0.000124788	0.00117953	Up
THY1	1.02495	5.86016	0.000126224	0.00119194	Up
CCL15	2.17374	-3.87929	0.000126509	0.00119367	Up
KLHDC8A	-2.29668	4.7868	0.000126531	0.00119367	Down
RGS9BP	-1.32135	-0.745418	0.000128107	0.00120753	Down
CNTNAP3B	-1.75814	0.0431233	0.000128126	0.00120753	Down
MEP1A	1.83973	-4.11898	0.000128273	0.00120832	Up
TRIM9	1.46952	2.5246	0.000128803	0.00121272	Up
PDGFRA	1.5402	3.85427	0.000128878	0.00121283	Up
PSG5	1.6279	-1.26136	0.000130217	0.00122423	Up
IGLL5	2.78854	1.60122	0.000131479	0.00123489	Up
MID1IP1	1.09668	7.08945	0.000131614	0.00123555	Up
IFITM1	1.09637	5.2202	0.000132195	0.0012398	Up
KLRC3	2.22069	-3.88652	0.000132854	0.00124476	Up
GPR179	-1.93174	-1.66198	0.000134271	0.00125498	Down
PHKG1	1.31834	2.58315	0.000134454	0.00125608	Up
SEL1L3	1.36461	4.82101	0.00013611	0.0012697	Up
SPAG6	2.33718	0.158473	0.000136757	0.00127326	Up
IL31RA	1.89624	-2.65006	0.000137132	0.00127589	Up
MTCP1	-1.19825	2.54173	0.000137171	0.00127589	Down
ERFE	1.81866	0.106727	0.000138136	0.001283	Up
FSD1	-1.67955	1.51804	0.000138292	0.00128383	Down
MUC19	2.16822	-2.8106	0.000140499	0.00130306	Up
RXFP3	-2.43486	-0.680998	0.000140638	0.00130311	Down
NRP2	1.19909	5.94663	0.000140993	0.00130511	Up
SLC45A2	-1.77783	-1.19504	0.000141518	0.00130935	Down
SCT	-3.12316	0.826314	0.000142133	0.00131441	Down
TTPA	-1.20805	-0.426169	0.000142364	0.00131591	Down
SMIM32	-2.35158	-1.92474	0.0001439	0.00132819	Down
SLC29A1	1.00539	7.04056	0.000145032	0.00133672	Up
PPP1R32	-1.06265	2.15085	0.000145641	0.00133976	Down
BPIFB4	2.59575	-3.69669	0.000146679	0.00134801	Up
MT-CO1	1.11506	15.5802	0.000146753	0.00134801	Up
TPM2	-1.46968	7.41806	0.000146819	0.00134801	Down
ORM2	2.65759	1.03464	0.000147056	0.00134955	Up
DLX5	-1.52122	3.31902	0.000147181	0.00135005	Down
KLRC1	1.66965	-2.48438	0.000147691	0.00135408	Up
MALL	1.21735	-1.63769	0.000148426	0.00136017	Up
CHL1	-3.19882	4.47529	0.000149059	0.00136532	Down
MFAP5	2.11072	1.24257	0.000149455	0.00136765	Up
STEAP2	1.59977	3.04119	0.000149592	0.00136824	Up
BTNL8	1.65746	-3.18081	0.000149878	0.00137021	Up
RFLNA	1.35577	0.36642	0.000152311	0.00139067	Up
CTSV	-1.44571	2.6646	0.000152395	0.00139067	Down
VGLL3	1.38165	0.663903	0.000152462	0.00139067	Up
SLIT2	-1.73255	5.32771	0.000152477	0.00139067	Down
TRIM63	2.08251	-2.05421	0.000153064	0.00139536	Up
CALY	-2.55252	0.193051	0.000153814	0.00140138	Down
KCNAB3	-1.49453	0.811918	0.00015387	0.00140138	Down
RAX	-3.46436	-3.20561	0.000154132	0.0014031	Down
DPYSL4	-1.5471	3.9566	0.000154336	0.00140429	Down
ENPP1	1.14606	3.41509	0.00015554	0.00141457	Up
DRD4	-1.44933	1.20009	0.000155678	0.00141459	Down
MARVELD1	1.2277	3.85765	0.000155688	0.00141459	Up
ALDH1L2	1.19525	1.41714	0.00015734	0.00142891	Up
EGFL6	2.21875	-1.09041	0.000157511	0.0014298	Up
ADGRF4	2.29372	1.78819	0.000157969	0.00143266	Up
FXYD1	1.31105	-1.18525	0.000157975	0.00143266	Up
IL15	1.04115	1.99318	0.000158864	0.00143935	Up
CROCC2	-1.71926	1.08496	0.000159205	0.00144177	Down
ESPN	-2.1503	0.589505	0.000160067	0.00144889	Down
HOXC9	-1.27916	2.23397	0.000160679	0.00145375	Down
CEBPE	1.41497	-3.34106	0.000161275	0.00145846	Up
SCEL	-2.65032	0.140819	0.000161729	0.00146187	Down
FGFBP2	1.23977	-1.93154	0.000161858	0.00146235	Up
DLGAP3	-1.3425	2.22201	0.00016287	0.0014708	Down
XDH	3.02844	-1.02062	0.000163105	0.00147111	Up
GLRA1	-3.62599	-2.48209	0.000163133	0.00147111	Down
B4GALNT4	-2.18085	2.27862	0.000164235	0.00147966	Down
SLC6A19	-3.71839	-3.52086	0.000165209	0.00148703	Down
LPAR3	2.21252	0.77328	0.000165617	0.00148932	Up
CLCN2	-1.00536	4.65925	0.000167995	0.00150935	Down
CPT1C	-1.39923	3.21555	0.000169982	0.00152571	Down
SIDT1	1.4511	0.783621	0.000170064	0.00152572	Up
LHX1	-3.06896	-2.27048	0.000170142	0.00152572	Down
EID3	-1.09896	0.971585	0.000170738	0.00153036	Down
TEX101	-2.52225	-1.56691	0.000171083	0.0015315	Down
GMNC	2.90247	-2.3989	0.000171105	0.0015315	Up
FCN1	1.34065	0.947671	0.000172442	0.00154203	Up
CHST2	1.13059	3.59346	0.000173038	0.00154664	Up
TNNI2	-2.24002	5.3633	0.000177033	0.00158014	Down
S100A11	1.13002	7.32683	0.000177213	0.00158102	Up
SEPTIN4	1.35671	6.35295	0.000177348	0.00158149	Up
MTNR1B	2.25675	-4.18378	0.000179726	0.00160121	Up
BMP6	-1.40818	2.94038	0.000180098	0.00160229	Down
PAX7	-4.20238	-1.35577	0.00018031	0.00160344	Down
PLD5	-2.00696	4.4189	0.000181855	0.00161643	Down
CCL21	2.48747	2.91097	0.00018309	0.00162591	Up
FATE1	-2.73092	7.22596	0.00018379	0.001631	Down
LDLR	-1.29486	9.479	0.000183833	0.001631	Down
SLC7A4	2.30151	3.06007	0.000185068	0.00163974	Up
GRIK1	-2.08706	0.0282864	0.000185794	0.00164536	Down
ICAM5	-2.17114	2.87931	0.000186929	0.00165389	Down
SOX2	-2.66254	-1.89494	0.000187905	0.00166072	Down
TNF	1.61114	-1.90419	0.000187961	0.00166072	Up
TGFA	1.59902	2.11799	0.000188391	0.00166376	Up
PCK1	-2.44338	0.98087	0.000189754	0.0016733	Down
GSTP1	1.07706	7.10819	0.000189819	0.0016733	Up
COL16A1	1.33018	4.33491	0.000190361	0.0016773	Up
PPP1R14A	-1.31028	6.14981	0.00019114	0.00168339	Down
ATP8B4	1.16094	1.42334	0.000191957	0.00168969	Up
BAAT	-1.7042	-1.48689	0.00019203	0.00168969	Down
NOD2	1.2561	0.469158	0.000192436	0.00169248	Up
EXTL1	1.18397	1.08288	0.000194296	0.00170572	Up
CLVS2	3.46877	3.75491	0.000197523	0.00172994	Up
CELF4	-1.77827	0.962746	0.000199332	0.00174356	Down
CNIH3	1.08127	1.56944	0.000200978	0.00175717	Up
CDC25C	-1.11319	2.3826	0.000202098	0.00176535	Down
NEDD8-MDP1	-1.33154	-2.03301	0.000205108	0.00178759	Down
CHRNA2	-2.6045	1.1607	0.000205735	0.00179142	Down
TMEM145	-1.3891	2.35851	0.000206304	0.00179556	Down
CDCA8	-1.15727	3.3787	0.000206576	0.00179631	Down
KBTBD11	-1.0191	4.91522	0.00020681	0.00179753	Down
CSAG3	3.46047	-3.07269	0.000209054	0.00181457	Up
IL7	1.19558	0.20579	0.000210733	0.00182832	Up
CACNG7	-3.66733	-0.458897	0.000210894	0.00182888	Down
CEACAM3	1.92365	-2.86405	0.000213699	0.00185071	Up
TMPRSS15	-3.88319	-0.500312	0.000216022	0.0018683	Down
OLFM1	-1.3564	6.0828	0.00021627	0.00186961	Down
KRT7	1.6475	4.5913	0.000216669	0.00187222	Up
ACBD7	-1.61392	-0.970042	0.000217668	0.00188	Down
SLC22A17	-1.26254	5.21129	0.000218557	0.00188514	Down
CLEC11A	1.2254	4.74765	0.000219841	0.00189387	Up
TRIM29	2.313	-1.81562	0.000219864	0.00189387	Up
MAEL	2.1398	-1.69942	0.000220383	0.00189748	Up
H2BC13	-1.38736	-2.57656	0.000221167	0.00190338	Down
TNFRSF14	1.14183	6.16757	0.000221433	0.00190482	Up
C4orf47	-1.22552	0.986925	0.000223161	0.00191711	Down
DIO3	2.22103	-0.766343	0.000223294	0.0019174	Up
NPFFR1	1.80138	-3.2216	0.000226977	0.0019468	Up
NDRG4	1.61395	8.78049	0.000227022	0.0019468	Up
PTPRF	-1.03865	6.38051	0.000227266	0.00194787	Down
RIN1	1.11321	3.61148	0.00022735	0.00194787	Up
ZFP57	2.21924	-1.54952	0.000228229	0.00195454	Up
CES5A	-3.36008	0.256145	0.000228903	0.00195944	Down
MGP	1.19466	8.27143	0.000229902	0.00196623	Up
TMC4	1.09516	2.08639	0.000230323	0.00196834	Up
VPREB3	-2.10024	3.4552	0.000230651	0.00197001	Down
CYS1	1.91401	-0.329302	0.000231471	0.00197526	Up
EVA1A	1.38275	0.746659	0.00023302	0.0019876	Up
H2BC9	-1.50149	-0.628399	0.000234954	0.00200143	Down
BASP1	1.59355	4.8215	0.000235735	0.00200588	Up
SRARP	-2.08712	-3.31157	0.000235789	0.00200588	Down
SLC16A10	1.11582	4.24381	0.000235952	0.00200638	Up
TCIRG1	1.23763	6.92461	0.00023894	0.00203089	Up
EPS8L1	-1.43746	1.97323	0.000239909	0.00203732	Down
LIPG	-1.84053	2.51703	0.000241719	0.00205088	Down
RENBP	1.40872	4.82559	0.000243162	0.0020613	Up
HMGCR	-1.07487	8.75213	0.000243733	0.00206341	Down
EGR1	1.15438	6.61746	0.000243858	0.00206356	Up
FUT2	-1.22302	1.63527	0.000244776	0.00207042	Down
IL22RA2	2.3505	-4.26717	0.000245099	0.00207224	Up
SLC9C1	1.44961	-2.02057	0.000246747	0.00208434	Up
TPO	-2.58157	-2.02177	0.000247942	0.00209352	Down
GRIN1	-2.23371	-0.585379	0.0002485	0.0020973	Down
CNTNAP1	1.04088	1.99979	0.000252184	0.00212281	Up
TMEM253	-1.08125	-0.293676	0.000252896	0.00212787	Down
KCNK13	-1.46151	1.36896	0.000255669	0.00215026	Down
RPL10L	-3.54243	-2.0504	0.000259318	0.00217714	Down
CFAP46	-1.76731	0.493393	0.000259691	0.00217855	Down
CNNM1	-1.85179	3.08113	0.000259713	0.00217855	Down
MLPH	1.55578	0.968915	0.000262453	0.0021977	Up
USP53	1.07266	4.41195	0.000265184	0.00221686	Up
CXCL8	1.62624	2.17985	0.000265203	0.00221686	Up
ACTL7B	-1.67587	-3.15371	0.000266681	0.00222729	Down
COL3A1	1.47672	8.69131	0.000269881	0.0022501	Up
TRNP1	1.2251	3.02133	0.000270161	0.00225146	Up
KLHL31	1.43885	2.4976	0.000274149	0.00228271	Up
SYT7	-1.5724	5.21344	0.000276059	0.00229727	Down
CD1A	1.95417	-3.43254	0.000278118	0.00230976	Up
NABP1	1.05421	3.19393	0.000278991	0.00231601	Up
ACKR4	1.31032	-0.908509	0.000279201	0.00231676	Up
SCN2B	1.97417	-3.85882	0.00028025	0.00232245	Up
CDCA3	-1.10988	3.94768	0.000280657	0.00232401	Down
PRR18	-2.02365	-0.692961	0.000280679	0.00232401	Down
KIRREL3	-1.32268	-0.83992	0.000280887	0.00232472	Down
CCL24	2.30879	-1.942	0.000281192	0.00232624	Up
BTLA	1.08164	-1.97375	0.000282602	0.0023369	Up
APBA1	1.0998	1.42376	0.000284026	0.00234767	Up
TSPAN1	1.21525	2.48748	0.000285093	0.00235447	Up
C1QTNF9B	1.60383	-2.36258	0.000286262	0.00236311	Up
KRT81	1.52855	-2.20496	0.000287258	0.00237031	Up
LHB	-2.07872	-0.854145	0.000288599	0.00238035	Down
MYBPC2	2.01569	-1.47425	0.000288944	0.00238217	Up
NKX2-6	-4.15128	-2.83052	0.000289067	0.00238217	Down
SLC38A1	1.07219	5.04375	0.000289777	0.00238598	Up
NPFFR2	2.75881	-1.96514	0.000291163	0.00239534	Up
EN1	-1.82756	1.83793	0.000294004	0.00241664	Down
TSPAN11	1.60868	1.08742	0.000294654	0.00242095	Up
FSCN1	-1.16473	8.42558	0.000296195	0.00243257	Down
IRX2	-2.7935	1.38411	0.000296346	0.00243277	Down
PTCH2	-1.18651	2.1879	0.000298162	0.00244528	Down
PLSCR2	1.55998	-3.21907	0.000298251	0.00244528	Up
CDKN3	-1.13599	3.17296	0.000299129	0.00245143	Down
NRIP3	-1.25665	3.01168	0.000299525	0.00245363	Down
CPNE9	-1.46972	-0.0119962	0.000299887	0.00245555	Down
DLX2	-1.59256	-1.67989	0.000301302	0.00246503	Down
H2BC14	-1.90996	-3.90595	0.000303147	0.00247468	Down
NIBAN1	1.10413	5.18452	0.000303222	0.00247468	Up
PLEKHA6	1.76868	3.17634	0.000304298	0.00248118	Up
SQLE	-1.30273	8.12066	0.000304308	0.00248118	Down
SCNN1G	2.0641	-0.431218	0.00030447	0.00248123	Up
CLDN5	1.04327	4.31343	0.000304572	0.00248123	Up
CYP3A5	1.1166	5.47346	0.000307939	0.00250476	Up
MYADML2	-1.47526	-3.27038	0.000313421	0.0025447	Down
TMEM31	-1.56355	-0.281251	0.00031751	0.00257545	Down
CNN2	1.14215	5.13575	0.000317682	0.00257545	Up
CACNA1B	-2.15959	1.74969	0.000317797	0.00257545	Down
VSTM4	-1.14701	6.75889	0.000317879	0.00257545	Down
CRHR1	-2.40188	-2.90303	0.000318193	0.00257641	Down
FASN	-1.0778	7.7359	0.000318266	0.00257641	Down
ALX3	2.82436	-4.12826	0.000320997	0.00259524	Up
FUT1	-2.0654	4.26923	0.000321139	0.0025953	Down
HS3ST4	2.69186	2.05586	0.000323899	0.00261431	Up
GALP	-2.38515	-4.04486	0.000325512	0.00262513	Down
LYPD6	-1.9283	-0.72293	0.000327152	0.00263393	Down
TBX5	-3.04264	-0.0724923	0.000329926	0.00265404	Down
FABP3	1.49379	7.83206	0.000331437	0.00266508	Up
GDPD3	1.03618	1.70512	0.000331923	0.00266787	Up
SCNN1B	1.95003	1.13697	0.000333521	0.00267848	Up
NOS2	1.27713	-0.249644	0.000334984	0.00268686	Up
MAP1A	1.00588	4.83337	0.00033515	0.00268707	Up
RDH8	2.33894	-2.29407	0.000336979	0.00269948	Up
TRIM15	2.25722	-4.24057	0.000337308	0.002701	Up
TMEM244	2.48556	-4.15483	0.000339378	0.00271644	Up
GFRA3	2.38404	2.93472	0.000343597	0.00274678	Up
CD96	1.27875	1.57354	0.000344595	0.00275361	Up
MCOLN2	1.54249	3.14722	0.000347239	0.00277359	Up
SYNPR	2.57103	-3.74354	0.00034883	0.00278514	Up
MTTP	-2.26489	2.08779	0.000350262	0.00279541	Down
SLC4A3	-1.39215	5.42192	0.000350559	0.00279662	Down
GRK1	-2.21274	-2.22711	0.000351929	0.00280522	Down
H2BC6	-1.40122	-2.36109	0.000353625	0.00281641	Down
KIRREL2	-2.48863	-1.07596	0.000354543	0.00282254	Down
FABP7	2.0083	-3.94578	0.000354857	0.00282387	Up
MYMK	2.94603	-3.67497	0.000355388	0.00282693	Up
MUC22	-5.09672	-2.39656	0.000357757	0.00284225	Down
HELLS	-1.00344	3.68057	0.000361459	0.00287047	Down
NSG2	-1.73877	-0.586324	0.000364901	0.00289184	Down
SLC47A2	-1.06121	-0.577921	0.000365766	0.00289749	Down
DOC2A	-1.32153	2.79949	0.00036683	0.00290353	Down
FRMD7	2.45027	-3.72672	0.000369528	0.00292266	Up
PTPRR	1.79959	-0.230816	0.000373886	0.00294604	Up
MMD2	-2.62479	1.26509	0.000374235	0.00294758	Down
PLCXD3	1.85846	5.28195	0.000374853	0.00294992	Up
[truncated: 978 more rows]
