# Supplementary material for: The Characteristics of Tumor Microenvironment Predict Survival and Response to Immunotherapy in Adrenocortical Carcinomas
Source: Cells. 2023 Feb 27;12(5):755. doi: 10.3390/cells12050755 (PMC10000893; doi:10.3390/cells12050755)
Supplement: Supplementary file 1 [file cells-12-00755-s001.zip › Table S2.xlsx]

## Sheet: Sheet1
Genesymbol	logFC	logCPM	PValue	FDR	Group
PRAP1	-7.4174	1.15439	7.79e-27	1.5e-22	Down
RHOV	-6.37098	1.43834	3.96e-26	3.8e-22	Down
HSD17B1	-3.62601	2.77876	9.03e-26	5.79e-22	Down
PLPPR3	-5.54319	-0.0810607	1.47e-24	7.05e-21	Down
TNS4	-8.44349	2.50292	1.27e-22	4.89e-19	Down
SHD	-4.98452	-0.447972	3.48e-21	1.11e-17	Down
KRT17	-5.93045	3.72739	5.41e-20	1.48e-16	Down
SHISAL2B	-5.46152	-0.330884	1.71e-19	4.11e-16	Down
SHISA7	-4.35789	-0.559087	5.2e-19	1.11e-15	Down
GCGR	-7.53286	0.349873	8.19e-19	1.56e-15	Down
THPO	-3.99932	0.025416	8.9e-19	1.56e-15	Down
PRLHR	-6.87892	0.706523	6.85e-18	1.1e-14	Down
ADGRD1	-4.64529	4.50669	3.05e-17	4.51e-14	Down
CD70	-4.56486	0.757864	5.73e-17	7.87e-14	Down
ST6GALNAC1	-4.772	0.477158	1.56e-16	2e-13	Down
CLDN10	-5.7609	-0.203572	1.93e-16	2.31e-13	Down
NECTIN4	-4.07978	-0.771737	4.96e-16	5.61e-13	Down
KIRREL2	-4.31581	-1.07612	5.27e-16	5.63e-13	Down
ONECUT3	-4.94519	-0.928257	1.1e-15	1.11e-12	Down
CEMIP	-3.89295	2.6778	1.32e-15	1.27e-12	Down
HAS1	-5.81099	2.88607	1.84e-15	1.68e-12	Down
MUC1	-3.7117	2.34457	2e-15	1.75e-12	Down
SLC22A31	-4.20735	0.548731	4.1e-15	3.43e-12	Down
C2CD4C	-3.28853	1.39991	2.28e-14	1.83e-11	Down
CLIC6	-3.27007	0.49658	2.64e-14	2.03e-11	Down
PDZD4	-2.6548	2.47542	3.74e-14	2.76e-11	Down
ELAVL3	-3.04434	-0.260478	3.88e-14	2.76e-11	Down
IL11	-3.8946	-0.554386	5.36e-14	3.68e-11	Down
TSGA13	-4.95362	-2.60846	8.06e-14	5.34e-11	Down
SERPINB4	-8.54758	-0.0426549	8.96e-14	5.74e-11	Down
NSMF	-3.32075	7.47238	9.66e-14	5.99e-11	Down
P2RX2	-5.26297	-2.52346	1.31e-13	7.86e-11	Down
PRSS21	-5.22292	-0.05517	1.44e-13	8.37e-11	Down
IL6	-4.33669	2.24923	1.56e-13	8.8e-11	Down
MS4A15	-4.38396	0.777387	1.94e-13	1.06e-10	Down
CHRNA9	-5.85983	-0.734835	2.16e-13	1.15e-10	Down
PDIA2	-3.77416	-0.480239	6.3e-13	3.28e-10	Down
RPL10L	-5.12057	-2.05156	1.01e-12	5.09e-10	Down
TDRD1	-5.00965	-1.91327	1.21e-12	5.96e-10	Down
ABI3BP	4.67211	5.31154	1.64e-12	7.87e-10	Up
CDH15	-3.41773	1.43632	1.93e-12	9.04e-10	Down
SPINT1	-3.12034	2.49553	2.37e-12	1.08e-09	Down
SLC22A11	-4.39094	1.03053	3.57e-12	1.58e-09	Down
TP73	-3.13345	0.757632	3.61e-12	1.58e-09	Down
CARNS1	-2.1357	0.380065	5.51e-12	2.36e-09	Down
SFN	-4.60895	2.54522	6.65e-12	2.78e-09	Down
OPCML	-3.97315	0.460879	7.37e-12	3.02e-09	Down
CALY	-3.7729	0.192788	7.56e-12	3.03e-09	Down
PHKA2	-1.73965	6.12569	9.86e-12	3.87e-09	Down
RASSF10	-6.26437	-1.20358	1.72e-11	6.61e-09	Down
SMS	-1.36076	8.19265	1.79e-11	6.74e-09	Down
PRR35	-5.19301	-1.70084	1.91e-11	7e-09	Down
YBX2	-2.6456	0.145307	1.94e-11	7e-09	Down
OPRL1	-2.60605	2.16644	1.99e-11	7e-09	Down
BIK	-2.39888	2.42878	2e-11	7e-09	Down
GNG13	-3.94246	-2.05603	2.16e-11	7.43e-09	Down
CHRD	-2.28475	3.19776	2.21e-11	7.45e-09	Down
ACTN2	-3.64077	2.00149	2.28e-11	7.55e-09	Down
SYNPO2	2.53736	3.93614	2.47e-11	8.04e-09	Up
SPINK8	-5.71559	-1.28337	3.55e-11	1.14e-08	Down
UTF1	-4.70385	-1.8279	4.08e-11	1.28e-08	Down
KCNN1	-3.23266	1.88644	4.28e-11	1.33e-08	Down
HGF	4.28702	3.71864	5.25e-11	1.6e-08	Up
COX6B2	-2.85695	-0.671415	6.44e-11	1.94e-08	Down
FUT1	-3.18918	4.26922	7.49e-11	2.22e-08	Down
TM4SF19	-3.45506	-2.23303	8.63e-11	2.51e-08	Down
CT83	-8.28903	-1.82693	1.02e-10	2.94e-08	Down
SUCNR1	6.02067	5.09604	1.08e-10	3.06e-08	Up
PPY	-3.94092	-2.88225	1.12e-10	3.12e-08	Down
MUC22	-6.62606	-2.3977	1.21e-10	3.31e-08	Down
DMBT1	-3.87984	-0.431424	1.25e-10	3.35e-08	Down
NCAN	-3.74456	-1.1352	1.25e-10	3.35e-08	Down
KRT23	-4.21458	-1.36276	1.29e-10	3.39e-08	Down
PLA2G2A	-4.08881	2.9696	1.37e-10	3.56e-08	Down
COL4A6	-2.94905	1.00153	1.43e-10	3.66e-08	Down
GDF10	-3.71488	2.06848	1.45e-10	3.67e-08	Down
USH2A	-2.31179	-1.0339	1.95e-10	4.87e-08	Down
KCNAB3	-2.22605	0.811878	2.08e-10	5.13e-08	Down
MAPK12	-2.11703	2.95883	2.91e-10	7.08e-08	Down
ALDH3A1	-2.78503	1.88339	3.55e-10	8.54e-08	Down
MMP12	-4.72517	0.474285	3.78e-10	8.98e-08	Down
CSF3	-4.31599	1.27926	4.21e-10	9.87e-08	Down
MYL2	-4.09332	-1.49421	4.4e-10	1.02e-07	Down
SHISA2	-3.13779	0.00572334	4.54e-10	1.04e-07	Down
CACNG7	-4.84822	-0.45953	4.62e-10	1.04e-07	Down
LAMP5	-3.94319	4.03536	5.86e-10	1.31e-07	Down
EFNA2	-3.14526	0.19228	7.1e-10	1.56e-07	Down
FILIP1L	2.23164	3.88748	7.12e-10	1.56e-07	Up
MMRN2	2.11144	6.19388	7.82e-10	1.69e-07	Up
CDH5	1.31798	5.21757	8.27e-10	1.75e-07	Up
KCNQ2	-4.57688	1.36289	8.3e-10	1.75e-07	Down
STRA6	5.68814	4.78218	8.95e-10	1.87e-07	Up
CP	-3.52574	3.13177	1.18e-09	2.44e-07	Down
SERHL2	-1.73335	1.16893	1.29e-09	2.63e-07	Down
TACSTD2	-2.93191	2.20613	1.32e-09	2.66e-07	Down
CSGALNACT1	2.47512	5.2542	1.48e-09	2.96e-07	Up
SEPTIN4	-2.11776	6.35295	1.5e-09	2.98e-07	Down
PRAMEF17	-6.77464	-2.83151	1.69e-09	3.31e-07	Down
CBLC	-4.11156	-2.79557	1.75e-09	3.39e-07	Down
KCTD19	-2.09803	-1.17523	1.93e-09	3.72e-07	Down
KRT7	-2.5725	4.59129	1.99e-09	3.79e-07	Down
STEAP4	2.91897	5.22316	2.14e-09	4.04e-07	Up
HS3ST1	-1.7167	2.90982	2.91e-09	5.43e-07	Down
CLNK	-2.51839	-0.630735	2.94e-09	5.43e-07	Down
SLC40A1	2.90303	7.90521	3.02e-09	5.53e-07	Up
OR6C3	-7.14616	-2.40151	3.25e-09	5.9e-07	Down
NEU4	-3.0726	0.0583407	3.5e-09	6.29e-07	Down
SERPINB3	-6.55948	-0.625446	3.53e-09	6.29e-07	Down
PRKCA	2.40224	6.66638	4.11e-09	7.26e-07	Up
RBFOX3	-3.23985	-0.555209	4.15e-09	7.26e-07	Down
TTYH1	-2.46367	1.24912	4.5e-09	7.79e-07	Down
CHL1	-4.08698	4.47527	4.63e-09	7.95e-07	Down
RBM20	-2.02967	0.254063	4.79e-09	8.15e-07	Down
FLI1	1.596	3.29062	5.01e-09	8.45e-07	Up
C1QL1	-2.51401	1.09551	5.4e-09	9.02e-07	Down
DOK5	3.39372	1.81846	5.45e-09	9.04e-07	Up
MFAP4	6.28535	7.11744	6.4e-09	1.05e-06	Up
GRIN3B	-2.5381	-0.456606	6.68e-09	1.09e-06	Down
CNKSR1	-2.5883	-0.728214	6.91e-09	1.12e-06	Down
GFRA2	-2.57927	2.91541	7.12e-09	1.14e-06	Down
CHRM4	-2.64334	-1.02433	7.25e-09	1.15e-06	Down
UTS2R	-4.16371	-2.82621	7.62e-09	1.2e-06	Down
CTSA	1.84739	10.4379	7.82e-09	1.22e-06	Up
C9	-2.84119	-0.546496	8.08e-09	1.25e-06	Down
ADGRF5	1.32701	4.99852	8.6e-09	1.32e-06	Up
CA7	-2.43877	-1.50803	8.73e-09	1.33e-06	Down
DMRTA2	-3.25819	-2.32705	8.85e-09	1.34e-06	Down
FSD1	-2.28172	1.51801	8.96e-09	1.35e-06	Down
PTPRB	1.49721	4.08206	9.26e-09	1.37e-06	Up
CYP2D6	-1.71977	-0.671614	9.27e-09	1.37e-06	Down
LGR6	-2.75134	-0.349933	9.6e-09	1.41e-06	Down
RNF39	2.91152	3.61936	1.17e-08	1.69e-06	Up
PLCXD1	-1.50583	3.93397	1.2e-08	1.71e-06	Down
PRND	4.80017	-1.1732	1.21e-08	1.71e-06	Up
CT45A1	-5.78613	-3.38269	1.21e-08	1.71e-06	Down
TMEM272	-2.86534	-1.52762	1.28e-08	1.8e-06	Down
NTSR1	-3.45577	-1.61481	1.31e-08	1.83e-06	Down
VNN2	3.50799	1.43107	1.53e-08	2.12e-06	Up
IGFL2	-3.15021	-0.034678	1.59e-08	2.18e-06	Down
CBARP	-2.2373	0.739875	1.63e-08	2.22e-06	Down
EFNA3	-1.95855	4.57454	1.74e-08	2.35e-06	Down
SLC9A3	-2.2503	1.51171	1.82e-08	2.45e-06	Down
CLCA2	-4.21727	1.01948	1.92e-08	2.56e-06	Down
ANXA8L1	-3.34416	0.0123132	1.94e-08	2.57e-06	Down
SLC7A10	-2.89483	-2.41643	2.4e-08	3.16e-06	Down
MPPED1	-3.53002	-3.4235	2.47e-08	3.24e-06	Down
C3	3.43358	10.1456	2.56e-08	3.29e-06	Up
LARGE2	-3.09756	3.17591	2.56e-08	3.29e-06	Down
BAHCC1	-2.02987	4.50145	2.57e-08	3.29e-06	Down
FAM124B	2.06348	0.0491658	2.6e-08	3.31e-06	Up
CLEC14A	1.33875	4.26129	2.72e-08	3.44e-06	Up
ADGRL4	1.16228	4.45047	2.88e-08	3.6e-06	Up
HAS3	-1.92106	1.62269	3.03e-08	3.75e-06	Down
FAT2	-2.25915	-0.0466258	3.06e-08	3.77e-06	Down
TIE1	1.26909	4.60677	3.11e-08	3.81e-06	Up
PRKD3	-1.47256	6.17339	3.25e-08	3.96e-06	Down
CD93	1.33838	5.62386	3.32e-08	4e-06	Up
MSC	3.61539	4.269	3.33e-08	4e-06	Up
ROPN1B	-1.6415	0.333638	3.36e-08	4.01e-06	Down
PLCL1	2.89932	3.64114	3.44e-08	4.08e-06	Up
GRIN1	-2.91217	-0.585919	3.49e-08	4.11e-06	Down
ARHGDIG	-3.27576	0.958291	3.53e-08	4.13e-06	Down
SHF	-2.04156	2.38113	3.79e-08	4.42e-06	Down
PSD	-1.42888	3.05702	4.45e-08	5.16e-06	Down
GUCY1A1	2.92519	3.33668	4.54e-08	5.23e-06	Up
PLK5	-2.58681	-1.13815	4.58e-08	5.24e-06	Down
CACNG6	-3.88933	-3.0885	4.65e-08	5.29e-06	Down
ADH1C	6.19037	3.7297	4.68e-08	5.29e-06	Up
CLIC2	2.14168	3.69091	5.1e-08	5.74e-06	Up
SERPINI1	2.14087	4.08449	5.38e-08	6.02e-06	Up
B4GALNT4	-2.7866	2.27855	5.56e-08	6.17e-06	Down
LY75	-2.08913	3.15578	5.76e-08	6.37e-06	Down
ADGRF4	4.9211	1.78818	5.85e-08	6.42e-06	Up
CBY2	-4.14373	-3.46136	6.01e-08	6.54e-06	Down
EFNA4	-1.22049	4.45512	6.02e-08	6.54e-06	Down
RGS11	-2.5463	2.80261	6.05e-08	6.54e-06	Down
LRP4	1.54127	3.78494	6.08e-08	6.54e-06	Up
ARL11	2.91028	1.7525	6.64e-08	7.09e-06	Up
TMEM233	3.28295	2.47004	6.69e-08	7.11e-06	Up
PLEKHA6	3.65656	3.17643	7.43e-08	7.85e-06	Up
CLVS2	8.77768	3.75493	7.5e-08	7.85e-06	Up
CXCL5	9.11178	4.08479	7.51e-08	7.85e-06	Up
PIEZO2	3.00326	3.86155	7.77e-08	8.08e-06	Up
RIIAD1	4.15467	0.537557	8.05e-08	8.32e-06	Up
SCGN	4.26715	2.03347	8.14e-08	8.37e-06	Up
ZNF385D	2.85042	0.00520788	8.19e-08	8.37e-06	Up
CNTFR	-2.95745	1.0467	8.57e-08	8.72e-06	Down
DIPK2B	1.22979	4.2728	8.8e-08	8.91e-06	Up
ACYP1	-1.25056	3.62193	8.91e-08	8.97e-06	Down
CLDN19	-4.32355	-0.390791	8.99e-08	9.01e-06	Down
GJA5	2.4084	2.60877	9.22e-08	9.14e-06	Up
REEP2	-1.80482	2.03678	9.22e-08	9.14e-06	Down
LY96	2.84329	4.07105	9.35e-08	9.22e-06	Up
CHRNA3	-2.42568	0.459474	1.01e-07	9.88e-06	Down
CISH	2.81816	4.58265	1.01e-07	9.88e-06	Up
NTRK2	-3.05638	3.02878	1.06e-07	1.03e-05	Down
SHOC1	-2.91763	4.67141	1.06e-07	1.03e-05	Down
PARVB	-1.29333	4.76098	1.07e-07	1.03e-05	Down
SLC9A9	1.70375	3.46586	1.08e-07	1.04e-05	Up
PRSS8	6.2399	3.95548	1.1e-07	1.05e-05	Up
HPGDS	2.87186	1.10457	1.11e-07	1.05e-05	Up
NOS1	-3.62823	0.243061	1.2e-07	1.12e-05	Down
VNN1	4.342	1.31738	1.21e-07	1.12e-05	Up
F7	-2.95686	-1.17139	1.24e-07	1.15e-05	Down
PKIG	1.41492	6.85055	1.35e-07	1.24e-05	Up
DYSF	1.1811	4.73904	1.36e-07	1.24e-05	Up
MAP1A	1.8027	4.83339	1.4e-07	1.27e-05	Up
SHE	1.50967	2.53605	1.44e-07	1.31e-05	Up
EXD1	-2.3181	-3.19424	1.46e-07	1.32e-05	Down
IRAG2	1.37104	1.88181	1.47e-07	1.32e-05	Up
FAM178B	4.88295	0.155939	1.47e-07	1.32e-05	Up
KLRB1	2.89083	0.352065	1.54e-07	1.37e-05	Up
FAM83H	-1.31602	4.8283	1.6e-07	1.41e-05	Down
S100A4	-2.48026	5.75018	1.64e-07	1.45e-05	Down
TMEM273	2.39073	2.27203	1.69e-07	1.48e-05	Up
MYOZ2	4.17919	0.0730788	1.72e-07	1.49e-05	Up
TNR	6.46293	2.00999	1.72e-07	1.49e-05	Up
ANKRD34B	-2.39884	-3.45054	1.72e-07	1.49e-05	Down
FAM189B	-1.27083	5.59079	1.79e-07	1.54e-05	Down
C9orf43	-1.47228	0.751125	1.82e-07	1.56e-05	Down
CD1C	4.37514	-0.833626	1.92e-07	1.63e-05	Up
RNF17	-3.81937	-1.57437	1.93e-07	1.64e-05	Down
AIRE	-2.435	-2.84557	1.94e-07	1.64e-05	Down
BPIFA1	-4.68429	-3.9908	1.97e-07	1.65e-05	Down
PLD4	2.84451	2.09193	1.97e-07	1.65e-05	Up
DPYSL3	1.8122	5.55639	2.05e-07	1.71e-05	Up
DYNAP	-5.93907	-2.27663	2.11e-07	1.75e-05	Down
HLA-DQA2	3.6807	2.70309	2.15e-07	1.77e-05	Up
BHLHE22	4.3772	0.771492	2.19e-07	1.8e-05	Up
GUCY1A2	2.06416	3.84141	2.23e-07	1.83e-05	Up
BFSP1	1.92925	1.71522	2.25e-07	1.83e-05	Up
MUSK	-3.32	-2.82206	2.3e-07	1.85e-05	Down
TNFSF8	2.39739	-0.684171	2.31e-07	1.85e-05	Up
SP5	-1.82813	1.41279	2.32e-07	1.85e-05	Down
ADH4	8.10502	2.14211	2.41e-07	1.92e-05	Up
CD34	1.06983	5.55881	2.42e-07	1.92e-05	Up
CACNB4	-1.60172	1.77501	2.42e-07	1.92e-05	Down
CNIH2	-1.90064	1.03618	2.44e-07	1.92e-05	Down
SULT1C2	5.8325	1.9466	2.54e-07	2e-05	Up
GBA3	-3.74147	-2.08412	2.66e-07	2.08e-05	Down
LY6L	-5.07759	-3.69859	2.71e-07	2.11e-05	Down
DNASE1L2	-1.66789	1.36062	2.73e-07	2.12e-05	Down
PRAMEF19	-4.4806	-3.85299	2.78e-07	2.15e-05	Down
KCNJ1	-2.66978	-2.60267	2.82e-07	2.17e-05	Down
MECOM	1.27985	2.5903	3.14e-07	2.4e-05	Up
GPRC5A	2.61079	5.33486	3.23e-07	2.46e-05	Up
IL1B	-2.74073	1.95241	3.29e-07	2.5e-05	Down
SPNS3	3.33253	2.23	3.33e-07	2.52e-05	Up
GRIP2	-2.45902	0.740907	3.36e-07	2.53e-05	Down
CX3CR1	3.00281	2.31012	3.47e-07	2.59e-05	Up
CYP3A4	5.02713	4.22391	3.47e-07	2.59e-05	Up
TINAGL1	1.44823	5.10158	3.5e-07	2.61e-05	Up
CD7	-2.59414	2.20367	3.54e-07	2.62e-05	Down
KISS1R	-3.20001	0.458964	3.55e-07	2.62e-05	Down
TNC	3.64123	5.81323	3.58e-07	2.64e-05	Up
HLA-DQB2	2.98197	1.90886	3.68e-07	2.69e-05	Up
CYSLTR1	2.02754	0.310074	3.74e-07	2.72e-05	Up
CTAG2	-5.6077	0.474363	3.81e-07	2.76e-05	Down
EGFLAM	2.38469	1.73192	3.82e-07	2.76e-05	Up
GJB3	-2.16893	-1.22519	3.85e-07	2.77e-05	Down
TNS2	1.18906	7.67204	3.87e-07	2.78e-05	Up
C1QTNF4	-2.51086	0.74241	3.89e-07	2.78e-05	Down
TRPA1	4.01159	-1.99523	3.92e-07	2.79e-05	Up
SAA2	-3.03255	-1.81064	3.97e-07	2.81e-05	Down
LTF	3.48802	0.932839	4.03e-07	2.85e-05	Up
MYBL1	-1.19224	3.34505	4.3e-07	3.03e-05	Down
FAT3	4.13349	1.1629	4.37e-07	3.06e-05	Up
FMNL3	1.35462	4.86402	4.41e-07	3.07e-05	Up
GNA14	2.22542	0.876778	4.43e-07	3.07e-05	Up
TEX44	-4.82312	-3.13077	4.49e-07	3.11e-05	Down
SNCA	3.04956	3.87282	4.51e-07	3.11e-05	Up
AFF3	-2.20706	4.15572	4.6e-07	3.16e-05	Down
GIMAP6	1.33799	3.31058	4.81e-07	3.29e-05	Up
ALX1	-3.32963	-3.27012	4.93e-07	3.36e-05	Down
PRAMEF18	-4.5626	-4.10698	4.97e-07	3.37e-05	Down
NTF4	-2.47874	-2.97519	5.06e-07	3.42e-05	Down
ENTPD2	-2.01421	-0.44595	5.14e-07	3.47e-05	Down
ADAM8	-1.35478	2.78325	5.23e-07	3.52e-05	Down
GNPTAB	1.33054	5.43332	5.25e-07	3.52e-05	Up
TMEM121	-2.02361	1.06137	5.4e-07	3.61e-05	Down
EVPL	-2.58799	1.01397	5.56e-07	3.7e-05	Down
PLPP3	1.53396	5.77918	5.66e-07	3.73e-05	Up
CD1E	4.72633	-1.75236	5.7e-07	3.73e-05	Up
SDR16C5	-4.32141	-3.06606	5.71e-07	3.73e-05	Down
PRLR	3.13469	7.42705	5.71e-07	3.73e-05	Up
CALD1	1.07786	6.82143	5.86e-07	3.82e-05	Up
DAAM2	-1.54833	4.61653	6.12e-07	3.98e-05	Down
CBLN4	4.03215	1.52867	6.16e-07	3.98e-05	Up
OLFML1	2.81519	2.89257	6.17e-07	3.98e-05	Up
HEBP1	1.04001	7.06782	6.37e-07	4.09e-05	Up
NPAS1	-1.92501	1.28592	6.46e-07	4.14e-05	Down
PLVAP	1.0983	6.93823	6.53e-07	4.16e-05	Up
DDN	-1.99357	0.878001	6.54e-07	4.16e-05	Down
TWIST1	2.20054	6.25556	6.56e-07	4.17e-05	Up
CTSG	7.78703	0.497902	6.59e-07	4.17e-05	Up
EVA1C	-1.55675	2.81317	6.69e-07	4.22e-05	Down
MITF	1.72275	2.87246	6.87e-07	4.31e-05	Up
C6	4.34982	2.10674	6.93e-07	4.34e-05	Up
ERG	1.10278	3.09267	6.96e-07	4.34e-05	Up
PREX1	1.11753	6.34611	7.03e-07	4.37e-05	Up
FGD4	1.39788	4.06639	7.11e-07	4.41e-05	Up
PTGER1	-2.25686	-0.290655	7.18e-07	4.44e-05	Down
PCDH12	1.08485	4.29934	7.25e-07	4.45e-05	Up
ROBO4	1.18893	4.50363	7.35e-07	4.49e-05	Up
FCN2	-2.82319	4.80009	7.36e-07	4.49e-05	Down
APBB2	1.06433	4.82162	7.42e-07	4.52e-05	Up
SLCO2B1	2.03119	4.68728	7.5e-07	4.55e-05	Up
COL7A1	-1.74717	2.85013	7.88e-07	4.76e-05	Down
RS1	-1.80039	-2.51965	7.96e-07	4.8e-05	Down
NDRG4	2.90951	8.78049	8e-07	4.81e-05	Up
KDR	1.417	5.35433	8.18e-07	4.89e-05	Up
SSTR1	4.11037	2.36462	8.2e-07	4.89e-05	Up
SEMG1	6.02134	4.10476	8.33e-07	4.96e-05	Up
XPNPEP2	5.64254	2.28225	8.4e-07	4.99e-05	Up
RAMP1	-2.1079	1.62203	8.52e-07	5.04e-05	Down
SERPINI2	7.0906	0.514469	8.65e-07	5.1e-05	Up
SOX9	3.41167	4.15584	8.68e-07	5.1e-05	Up
KCNU1	-2.97538	-2.98638	8.73e-07	5.11e-05	Down
KBTBD8	2.33449	1.86223	8.75e-07	5.11e-05	Up
MGAT4A	1.28985	3.58203	8.88e-07	5.18e-05	Up
CCN5	2.68529	7.02235	8.92e-07	5.18e-05	Up
EPAS1	1.15483	6.91102	8.95e-07	5.18e-05	Up
MYLK3	3.5707	2.27724	8.99e-07	5.19e-05	Up
PRAMEF20	-4.33501	-4.06059	9.25e-07	5.29e-05	Down
VANGL2	-1.81585	0.699355	9.86e-07	5.63e-05	Down
KIAA0040	1.58811	3.87682	1.01e-06	5.77e-05	Up
F12	-2.28406	0.279495	1.03e-06	5.83e-05	Down
LILRB5	3.16549	6.86177	1.07e-06	6.04e-05	Up
LIMA1	1.15063	5.53921	1.08e-06	6.11e-05	Up
UNC13C	4.73494	-0.736322	1.11e-06	6.25e-05	Up
DRAXIN	-2.47569	-1.41092	1.12e-06	6.25e-05	Down
GATA5	-3.01039	1.14984	1.18e-06	6.56e-05	Down
C19orf33	-2.30283	0.437199	1.18e-06	6.56e-05	Down
TNFSF15	2.97862	0.18965	1.19e-06	6.56e-05	Up
CYP3A7	3.51645	2.46786	1.19e-06	6.56e-05	Up
MISP	4.16582	2.39465	1.19e-06	6.56e-05	Up
CGB7	-1.91297	-3.16586	1.21e-06	6.64e-05	Down
EFNB3	-2.19749	1.49902	1.21e-06	6.65e-05	Down
GIMAP1	1.42567	2.53455	1.25e-06	6.82e-05	Up
MUC5B	-2.22539	-1.6745	1.28e-06	6.97e-05	Down
CD79A	-2.81014	2.5656	1.28e-06	6.97e-05	Down
DAPL1	-4.12305	1.54452	1.3e-06	7.02e-05	Down
SLC4A4	4.21336	3.00014	1.31e-06	7.03e-05	Up
M1AP	2.64304	-0.958286	1.31e-06	7.03e-05	Up
ETV5	-1.21557	6.35013	1.31e-06	7.03e-05	Down
SLC28A2	-1.72299	-2.25254	1.32e-06	7.03e-05	Down
IQUB	2.23532	0.727815	1.34e-06	7.11e-05	Up
HDAC10	-1.08494	2.83492	1.34e-06	7.11e-05	Down
SEPTIN5	-1.32604	3.68106	1.37e-06	7.21e-05	Down
GIMAP8	1.39645	3.39274	1.37e-06	7.24e-05	Up
MAP2	2.01831	4.26888	1.39e-06	7.32e-05	Up
CT45A3	-3.62284	-4.30513	1.41e-06	7.39e-05	Down
ASGR1	-1.67204	1.87463	1.42e-06	7.41e-05	Down
CD200	1.64009	2.62559	1.43e-06	7.43e-05	Up
ANXA8	-3.75196	0.253065	1.44e-06	7.46e-05	Down
SLC10A4	-2.06281	-1.05904	1.46e-06	7.54e-05	Down
PXN	1.0141	7.52327	1.48e-06	7.63e-05	Up
HLA-E	1.26502	9.1243	1.48e-06	7.64e-05	Up
POSTN	3.74334	6.98183	1.49e-06	7.65e-05	Up
GGTA1	1.84557	3.10345	1.53e-06	7.84e-05	Up
TACR1	2.86954	-0.861192	1.59e-06	8.12e-05	Up
HS6ST3	3.42382	4.80821	1.62e-06	8.22e-05	Up
SPRY1	1.20948	4.92451	1.62e-06	8.22e-05	Up
MMP17	-2.41698	3.3183	1.65e-06	8.37e-05	Down
SLC26A6	-1.2508	4.23491	1.66e-06	8.38e-05	Down
DUOX1	-1.86569	1.45998	1.67e-06	8.38e-05	Down
NUAK1	1.36957	4.7545	1.68e-06	8.41e-05	Up
KCNJ12	-2.16372	1.26614	1.68e-06	8.41e-05	Down
UGT2A3	7.58696	2.21537	1.71e-06	8.53e-05	Up
UNC79	-2.12801	2.39306	1.73e-06	8.62e-05	Down
LIPC	4.61424	0.304558	1.76e-06	8.74e-05	Up
WNT5B	2.80567	2.79023	1.84e-06	9.1e-05	Up
GPR162	-1.96372	2.45725	1.85e-06	9.1e-05	Down
MST1	-1.58544	4.19592	1.85e-06	9.1e-05	Down
SNTB2	1.05311	5.63799	1.88e-06	9.17e-05	Up
ITGB4	-1.88546	3.03491	1.89e-06	9.17e-05	Down
SPAG17	3.06302	1.05341	1.89e-06	9.17e-05	Up
LRP8	-1.46734	2.6972	1.89e-06	9.17e-05	Down
PRAMEF6	-5.31237	-3.72105	1.89e-06	9.17e-05	Down
SELP	2.89804	0.395581	1.9e-06	9.17e-05	Up
ECSCR	1.24933	1.53439	1.9e-06	9.17e-05	Up
ISLR	4.15918	5.23591	1.91e-06	9.2e-05	Up
AIFM3	-1.48469	0.732765	1.92e-06	9.23e-05	Down
IGF1	2.62879	0.344914	1.94e-06	9.32e-05	Up
CYP27A1	2.10404	6.94104	1.96e-06	9.33e-05	Up
EDN3	-3.45606	-1.36013	1.96e-06	9.33e-05	Down
SMIM3	1.78682	6.06773	1.97e-06	9.33e-05	Up
PSMA8	-3.18988	-3.3249	1.97e-06	9.33e-05	Down
ARAP3	1.53866	4.49563	1.97e-06	9.33e-05	Up
GPR149	-4.66628	-0.893914	2.1e-06	9.9e-05	Down
LTB4R	-1.29201	3.93254	2.1e-06	9.91e-05	Down
PPP1R14D	-2.61165	-3.07746	2.12e-06	9.96e-05	Down
LHB	-2.45427	-0.854542	2.19e-06	0.000102668	Down
NRXN2	-2.08881	4.45912	2.19e-06	0.000102668	Down
TRPC6	2.30875	1.18593	2.23e-06	0.000104236	Up
CYP2D7	-1.28334	-0.665423	2.32e-06	0.000107823	Down
GPNMB	2.20765	5.63312	2.32e-06	0.000107898	Up
PLPPR1	-3.61758	3.14506	2.38e-06	0.000110058	Down
HES4	-1.71169	1.45163	2.39e-06	0.000110075	Down
NANOS3	-1.68842	-2.0145	2.39e-06	0.000110075	Down
CNR1	-1.98854	3.84093	2.4e-06	0.000110087	Down
ALX3	-3.71551	-4.12876	2.4e-06	0.000110087	Down
BARHL1	-3.89232	-3.4961	2.41e-06	0.000110145	Down
SBK2	-3.41503	-3.89235	2.42e-06	0.00011016	Down
FILIP1	1.23122	1.72129	2.44e-06	0.00011051	Up
BRSK1	-1.21113	3.91396	2.44e-06	0.00011051	Down
ALCAM	-1.51975	4.43971	2.45e-06	0.00011059	Down
COL21A1	2.68422	2.44204	2.45e-06	0.00011059	Up
RSPO1	-2.50719	-3.34273	2.47e-06	0.000110792	Down
GDF3	2.309	-2.84078	2.47e-06	0.000110792	Up
SASH1	1.19895	3.88523	2.51e-06	0.000112538	Up
A2M	1.69647	9.1971	2.64e-06	0.000117899	Up
MUC5AC	-3.82715	-3.33941	2.8e-06	0.000124758	Down
DOC2A	-1.66687	2.79951	2.81e-06	0.000124866	Down
PECAM1	1.00487	6.67718	2.84e-06	0.000125986	Up
DLL4	1.02411	4.52056	2.86e-06	0.000126759	Up
ARMC12	-1.54362	0.468553	2.87e-06	0.000126759	Down
SH3D19	1.32877	4.56164	2.9e-06	0.000127897	Up
ETV4	-2.0574	3.55509	2.93e-06	0.000129077	Down
ZFPM2	2.1735	2.68998	3e-06	0.00013151	Up
FAM25A	6.1097	-1.23726	3.02e-06	0.000132163	Up
GAPT	2.81872	0.0164641	3.03e-06	0.000132163	Up
LAIR2	-2.89782	-2.09471	3.03e-06	0.000132163	Down
PRKCG	-2.68393	-2.35951	3.07e-06	0.000133489	Down
MAPK11	-1.47936	3.05562	3.12e-06	0.000135595	Down
WNK4	-1.54046	-1.37612	3.16e-06	0.000136655	Down
SGPP2	2.89268	4.30667	3.17e-06	0.000136767	Up
PRSS1	8.26033	1.45105	3.26e-06	0.000140111	Up
GABRB2	3.18156	1.85441	3.27e-06	0.000140336	Up
SERPINF1	2.28216	5.47006	3.36e-06	0.000143423	Up
CFAP57	-2.46067	1.01437	3.43e-06	0.000146192	Down
NUDT11	-1.92626	2.43912	3.44e-06	0.000146192	Down
CYTL1	2.44434	0.102806	3.49e-06	0.000147687	Up
EPS8	1.38341	4.42431	3.55e-06	0.000149836	Up
CES1	5.7075	4.55142	3.56e-06	0.000150009	Up
UGT1A7	5.62411	1.81385	3.59e-06	0.000151222	Up
VAV3	2.0585	2.0151	3.61e-06	0.000151552	Up
KLK3	4.38707	2.88044	3.62e-06	0.000151769	Up
BCAN	-1.6496	1.68626	3.76e-06	0.000157101	Down
GPR34	1.84569	2.41399	3.82e-06	0.000159436	Up
GJB1	7.63329	1.44627	4.03e-06	0.000167032	Up
MROH6	-1.44721	3.55982	4.06e-06	0.000167972	Down
CHGB	2.33485	9.01533	4.1e-06	0.000168974	Up
TMPRSS3	-3.452	1.93271	4.14e-06	0.000170539	Down
CDC42EP3	-1.35114	4.19359	4.2e-06	0.000172702	Down
SIGLEC9	2.12025	1.61988	4.24e-06	0.000173554	Up
ADSS1	-1.39465	3.8207	4.3e-06	0.00017569	Down
TMEM92	-2.62881	-1.8417	4.34e-06	0.000176806	Down
TEK	1.59268	2.4128	4.41e-06	0.000178763	Up
CALB2	2.57676	6.06525	4.43e-06	0.00017935	Up
GTSF1	3.81341	-0.733758	4.47e-06	0.00018056	Up
RHOJ	1.14383	2.9585	4.48e-06	0.000180715	Up
DNAI1	2.98005	-1.06379	4.54e-06	0.000182608	Up
PRAMEF5	-4.23062	-4.19273	4.59e-06	0.000183986	Down
CD244	4.26982	1.22406	4.59e-06	0.000183986	Up
NXNL2	-1.83183	-1.74056	4.65e-06	0.000186044	Down
PCSK2	4.76577	1.75004	4.7e-06	0.000187234	Up
GRIN2A	3.87341	-0.120118	4.7e-06	0.000187234	Up
KLF5	-1.78984	1.24051	4.73e-06	0.000187778	Down
TPSAB1	4.92622	2.41267	4.88e-06	0.000193068	Up
SFTPD	-1.91597	-0.737451	4.93e-06	0.000194629	Down
SYT4	6.4804	-0.27841	5.09e-06	0.00020067	Up
SMCO3	2.86104	0.315833	5.13e-06	0.000201541	Up
TMEM59L	-2.37356	1.66633	5.17e-06	0.00020292	Down
GPC2	-1.25463	0.805306	5.2e-06	0.000203678	Down
TNFRSF13C	-1.84089	0.319455	5.21e-06	0.000203759	Down
HP	-3.11295	0.961542	5.25e-06	0.00020455	Down
WNT3A	-2.38105	-2.18662	5.26e-06	0.00020455	Down
COX20	-1.06525	3.35604	5.35e-06	0.000207302	Down
PNPLA3	-1.90395	-0.800917	5.38e-06	0.000208127	Down
SLC12A1	-2.3671	0.705297	5.42e-06	0.000209227	Down
PKNOX2	2.57599	0.632494	5.44e-06	0.000209449	Up
HSD11B1	2.92994	0.99826	5.48e-06	0.000210815	Up
ZBTB46	1.05558	4.71419	5.55e-06	0.000212904	Up
RAB37	3.20496	2.82507	5.58e-06	0.000213553	Up
TUBB2B	-1.75486	0.945291	5.62e-06	0.00021472	Down
C1QTNF8	6.58876	2.05293	5.64e-06	0.000215002	Up
H4C14	-1.91528	-2.05038	5.72e-06	0.00021722	Down
DPEP2	1.70637	0.309074	5.75e-06	0.000217616	Up
NLRP3	2.21887	0.903378	5.75e-06	0.000217616	Up
ADH1B	3.78795	5.46357	5.86e-06	0.000221393	Up
SLC6A3	-3.12206	0.268131	5.95e-06	0.000223604	Down
PTGS2	-2.64031	2.45062	5.96e-06	0.000223604	Down
CPNE4	3.26884	3.70639	5.98e-06	0.000223604	Up
ICAM5	-2.40421	2.87927	5.98e-06	0.000223604	Down
CRIP3	3.08871	0.836224	5.99e-06	0.000223604	Up
FYN	1.33904	4.10289	5.99e-06	0.000223604	Up
HES2	-2.07561	-2.17191	6.08e-06	0.00022641	Down
WNT3	-1.9311	1.46127	6.24e-06	0.000231907	Down
GPSM2	-1.08402	3.53381	6.28e-06	0.000232972	Down
TRIM9	2.27659	2.5246	6.33e-06	0.000234592	Up
TNFSF9	-1.45243	2.7606	6.37e-06	0.000235407	Down
KRT34	-3.16569	-4.01915	6.42e-06	0.000236788	Down
IL16	1.57389	2.44048	6.52e-06	0.000239976	Up
CNGA3	-2.7248	-2.05783	6.61e-06	0.000243025	Down
VEPH1	2.2133	5.60748	6.78e-06	0.000248641	Up
TMSB15A	-1.58461	-0.144035	6.91e-06	0.000252942	Down
MARCHF4	-2.28475	0.350698	6.92e-06	0.000252942	Down
B3GNT3	4.24886	0.374591	6.96e-06	0.000253826	Up
CILP	4.90185	5.09063	7.07e-06	0.000257451	Up
SLC4A7	1.24832	3.59586	7.12e-06	0.000258597	Up
SLC30A2	3.40088	4.38231	7.27e-06	0.000263612	Up
SAMD12	2.81505	1.10785	7.33e-06	0.000265442	Up
SLC50A1	-1.11917	5.7381	7.35e-06	0.000265442	Down
HAO2	-1.96001	0.0177988	7.41e-06	0.000267416	Down
MAF	1.17774	5.32818	7.43e-06	0.000267641	Up
HPX	-1.98951	1.29728	7.48e-06	0.000268868	Down
EPOP	-1.50144	2.91103	7.53e-06	0.000270026	Down
AFP	5.30737	3.00238	7.56e-06	0.000270432	Up
MALL	1.82872	-1.63797	7.57e-06	0.000270432	Up
AK7	-1.63419	0.580337	7.59e-06	0.000270559	Down
XCR1	3.15852	-2.30245	7.65e-06	0.000271796	Up
FAM102B	1.7138	3.32178	7.66e-06	0.000271796	Up
CLEC1A	1.17886	1.40918	7.78e-06	0.000275297	Up
CCDC152	1.64748	1.58498	7.8e-06	0.000275646	Up
MGP	1.83729	8.27143	7.91e-06	0.000278613	Up
SIDT1	2.27483	0.783666	7.97e-06	0.000280039	Up
LAMC2	3.54242	2.06485	7.99e-06	0.000280462	Up
ZNF208	2.76936	-0.927993	8.03e-06	0.000281257	Up
IL20	-3.85359	-3.81821	8.12e-06	0.00028392	Down
CD79B	1.38973	1.16458	8.26e-06	0.000287724	Up
NOSTRIN	-1.34679	4.83846	8.26e-06	0.000287724	Down
MS4A2	4.93178	0.678769	8.31e-06	0.000289028	Up
DKK2	3.47753	0.22724	8.33e-06	0.000289204	Up
SGK1	1.46745	6.80356	8.36e-06	0.000289614	Up
ZNF676	3.5186	0.535407	8.52e-06	0.000294762	Up
KCNJ5	-2.31049	5.89483	8.64e-06	0.000298099	Down
PTX4	-1.87421	-0.563277	8.78e-06	0.000302354	Down
HCAR2	-2.09839	-2.15827	8.81e-06	0.000303157	Down
USP53	1.6315	4.41195	8.83e-06	0.000303259	Up
ETS1	1.17449	5.08784	9.04e-06	0.000309901	Up
RTN4R	-1.67026	4.02661	9.15e-06	0.000313053	Down
PROS1	1.29744	4.22523	9.32e-06	0.000318286	Up
MFNG	1.10939	2.80795	9.37e-06	0.00031909	Up
ADH6	4.33118	0.114261	9.38e-06	0.00031909	Up
LRRC25	2.31131	4.99057	9.62e-06	0.00032625	Up
STAC2	-2.38358	0.143375	9.69e-06	0.00032769	Down
EDARADD	-1.98859	-1.81044	9.7e-06	0.00032769	Down
F13A1	2.93055	5.12653	9.82e-06	0.00033114	Up
GPRIN3	1.87071	2.3838	1e-05	0.000337029	Up
PNLIPRP2	-2.5312	0.0378254	1.03e-05	0.000345449	Down
ITGA7	-1.2122	4.6233	1.03e-05	0.000345449	Down
CCDC85A	1.84593	-1.95916	1.03e-05	0.000346316	Up
CORO6	-1.64792	1.75334	1.05e-05	0.000350202	Down
COQ8A	1.37342	7.28311	1.05e-05	0.000351539	Up
HTR2A	3.86522	-0.462223	1.07e-05	0.000355382	Up
APCDD1	-1.86232	5.68976	1.07e-05	0.000356234	Down
ANGPTL2	1.50869	6.48532	1.15e-05	0.000379843	Up
KLB	4.32401	1.39937	1.15e-05	0.000379843	Up
RASSF7	-1.09269	3.54125	1.15e-05	0.000379843	Down
CASP14	-3.34674	-3.78066	1.16e-05	0.000380869	Down
OBP2B	-3.18161	-1.3673	1.16e-05	0.000381689	Down
GAREM2	-1.53437	1.23466	1.17e-05	0.000383604	Down
MPP2	-1.5893	0.44972	1.18e-05	0.000386841	Down
CALCRL	1.12876	3.9004	1.19e-05	0.000389755	Up
BBOX1	4.42269	-3.58527	1.21e-05	0.000395916	Up
ARHGAP10	1.23981	3.73107	1.22e-05	0.000396635	Up
VSIR	1.21402	5.41946	1.22e-05	0.000396635	Up
RHBDL3	-1.69542	4.21217	1.22e-05	0.000396635	Down
H2BC21	-1.37825	5.18751	1.23e-05	0.000399122	Down
GIMAP4	1.02252	4.27132	1.23e-05	0.000399564	Up
ASAH1	1.04533	7.26019	1.24e-05	0.000401637	Up
FCN1	2.02159	0.947818	1.25e-05	0.000403023	Up
PZP	3.41592	0.475244	1.26e-05	0.000404404	Up
FOXQ1	-2.8428	-3.18538	1.27e-05	0.000406127	Down
VSNL1	-2.87001	3.65653	1.27e-05	0.000406127	Down
GPR87	-3.13329	-2.11315	1.27e-05	0.000406127	Down
RCSD1	1.44027	3.06073	1.27e-05	0.00040627	Up
FGA	11.1186	4.53892	1.28e-05	0.000409065	Up
NAGS	-1.81006	1.78715	1.29e-05	0.000410611	Down
ARHGAP29	1.04155	3.90264	1.29e-05	0.000410611	Up
LUZP2	-2.93295	3.49676	1.29e-05	0.000410611	Down
PTGER4	1.82712	1.38979	1.3e-05	0.000410741	Up
ANGPT1	1.54587	2.48311	1.3e-05	0.000412302	Up
DNMT3A	-1.0457	5.44327	1.32e-05	0.000415879	Down
TLE2	-1.11116	3.90772	1.32e-05	0.000417214	Down
CD84	1.75983	2.12664	1.33e-05	0.000417214	Up
PLCXD3	3.17223	5.28198	1.34e-05	0.000420532	Up
LYPD3	-1.10195	0.794839	1.34e-05	0.000420532	Down
CHRNA6	4.24605	1.20888	1.34e-05	0.000420532	Up
FOXD4	-1.83186	0.409494	1.35e-05	0.000420532	Down
OLFML3	2.04614	4.0144	1.35e-05	0.00042079	Up
GUCY1B1	1.34323	2.69819	1.37e-05	0.000427225	Up
GRM8	3.78287	-0.593697	1.37e-05	0.000427339	Up
TNFSF13B	-1.71041	4.84082	1.38e-05	0.000427354	Down
CD5	-2.2276	2.73888	1.4e-05	0.000434022	Down
RAB38	-1.43172	5.68378	1.42e-05	0.000438773	Down
RASSF6	6.19083	-0.196405	1.42e-05	0.000439906	Up
TLR4	1.43665	3.12835	1.43e-05	0.000440626	Up
PANX2	-1.723	1.71327	1.43e-05	0.000441188	Down
SHROOM1	-1.092	3.81785	1.49e-05	0.000458629	Down
HTR2B	2.84833	3.29593	1.49e-05	0.00045871	Up
SYTL2	-1.74477	5.74547	1.5e-05	0.00046135	Down
SMYD2	-1.00282	5.23352	1.51e-05	0.00046135	Down
WFDC2	-2.73343	-0.343152	1.54e-05	0.000470388	Down
SYN2	2.72398	4.20839	1.54e-05	0.000470967	Up
SLC28A3	-2.638	-2.92732	1.55e-05	0.000472895	Down
LVRN	-1.62498	-0.229446	1.56e-05	0.000473101	Down
RAMP3	1.56294	3.88096	1.57e-05	0.000475514	Up
CARTPT	-3.73559	0.342572	1.57e-05	0.000475514	Down
DNM1	-1.87592	4.13384	1.62e-05	0.000490092	Down
LGALS2	2.90512	1.20714	1.66e-05	0.00049945	Up
KCTD12	1.23623	6.02565	1.66e-05	0.00049945	Up
PTGDR	3.17194	-0.37788	1.68e-05	0.00050262	Up
GRIK5	-1.81849	0.913843	1.68e-05	0.000503536	Down
SH2D3C	1.05758	3.83086	1.69e-05	0.00050553	Up
ARHGEF4	-1.84161	1.80615	1.69e-05	0.000505535	Down
ATP2B1	1.32095	5.97923	1.73e-05	0.000515382	Up
LOXL1	1.80876	2.63332	1.75e-05	0.000521187	Up
ARSL	5.22852	1.75548	1.77e-05	0.000523525	Up
GH1	-2.27596	-3.60556	1.77e-05	0.000523525	Down
H1-0	-1.12157	6.69736	1.78e-05	0.000527499	Down
MFSD6	1.2745	6.37314	1.79e-05	0.000529175	Up
PPP1R1B	-2.31899	1.56337	1.81e-05	0.000531876	Down
CDK14	1.3766	3.7901	1.83e-05	0.000536508	Up
FAM240C	-2.91774	-0.256585	1.87e-05	0.000545796	Down
FLT4	1.00103	4.39824	1.87e-05	0.000547495	Up
RIPK4	-2.82583	0.347993	1.88e-05	0.000548722	Down
SEL1L3	1.98411	4.82101	1.9e-05	0.00055459	Up
DOCK4	1.13774	3.54751	1.92e-05	0.000557491	Up
PALD1	1.32788	3.79229	1.94e-05	0.000564692	Up
OBP2A	-2.60487	-3.02779	1.97e-05	0.000570381	Down
DRD2	-2.10638	-0.521304	1.97e-05	0.000570613	Down
SLC15A2	1.878	1.64549	1.98e-05	0.000572031	Up
OLFM3	-3.55267	-1.39297	1.99e-05	0.000574987	Down
MOB4	-1.24248	6.38762	2e-05	0.000577006	Down
SLC7A5	-1.50947	4.90663	2.02e-05	0.000580333	Down
PTPN5	-2.18753	-0.677168	2.03e-05	0.000581508	Down
PCOLCE2	2.19748	4.5926	2.06e-05	0.000590068	Up
SLC5A4	-2.02721	-0.523756	2.08e-05	0.00059213	Down
TCF21	2.79723	0.529611	2.1e-05	0.000596862	Up
SBSPON	-1.77665	2.97794	2.13e-05	0.000604166	Down
PHETA1	1.06377	6.36805	2.19e-05	0.000620436	Up
CSF2RA	1.81416	1.88296	2.2e-05	0.000621819	Up
LDAF1	1.30229	5.10763	2.22e-05	0.00062804	Up
NPR3	1.7855	5.83399	2.25e-05	0.000634685	Up
CHST6	3.12758	4.98579	2.26e-05	0.000634685	Up
IL13	-1.98401	-2.09921	2.27e-05	0.000635783	Down
DNAH6	1.89673	-0.532075	2.28e-05	0.000638277	Up
HPDL	-1.70677	0.248179	2.28e-05	0.000638277	Down
PCP4	-2.70333	6.48562	2.29e-05	0.000639245	Down
TXNDC2	-1.90243	-1.7795	2.31e-05	0.000645784	Down
CD33	1.978	1.18166	2.34e-05	0.000650559	Up
RAC3	-1.70255	2.66893	2.34e-05	0.000650559	Down
RGS8	3.53103	2.50763	2.34e-05	0.000650559	Up
TM4SF4	5.76826	1.93906	2.34e-05	0.000650559	Up
CYSTM1	1.23284	7.83626	2.35e-05	0.00065171	Up
CAMK1	-1.15261	3.95935	2.36e-05	0.000652238	Down
ITGA5	1.53967	7.52984	2.36e-05	0.000652893	Up
PEBP4	4.2448	3.79637	2.38e-05	0.000654526	Up
LTK	-1.692	-1.12695	2.44e-05	0.000667531	Down
NOS3	1.62364	4.15378	2.44e-05	0.000667531	Up
CSF1R	1.78333	5.35584	2.45e-05	0.000669185	Up
RASGRP4	1.68396	0.577779	2.47e-05	0.000674635	Up
H3C4	-1.36268	-0.62864	2.49e-05	0.000679247	Down
FMO3	2.9298	2.58588	2.51e-05	0.000683256	Up
LAMC3	-1.82539	6.6833	2.53e-05	0.000687588	Down
PCDH17	1.74835	3.25162	2.54e-05	0.00068864	Up
MELTF	-2.11864	2.33706	2.54e-05	0.000689505	Down
SRSF12	-1.26422	0.132818	2.56e-05	0.000693673	Down
PLEKHG4B	-2.1201	2.31677	2.59e-05	0.000698204	Down
ZAR1	-2.33488	-4.1336	2.6e-05	0.000699861	Down
TGFBR3L	-2.0059	-0.315452	2.61e-05	0.000701458	Down
ARHGAP22	2.26361	2.44597	2.62e-05	0.00070416	Up
PTGDR2	-1.99031	-1.12293	2.63e-05	0.000704703	Down
SCTR	4.49599	2.24411	2.64e-05	0.000707372	Up
GABRG3	-2.68835	-3.10323	2.66e-05	0.000710631	Down
P2RY12	2.79569	0.81333	2.67e-05	0.000711684	Up
PAX1	5.98019	2.47674	2.67e-05	0.000711684	Up
ARPP21	5.83964	-0.968641	2.7e-05	0.00071827	Up
GIMAP7	1.33062	2.99996	2.73e-05	0.000725015	Up
ARHGAP24	1.52589	4.07618	2.73e-05	0.000725015	Up
FAM20A	2.73373	2.87574	2.74e-05	0.000726133	Up
CELSR1	-1.73067	2.51935	2.75e-05	0.000727694	Down
CRIP1	-1.73057	-0.701502	2.78e-05	0.000733883	Down
CT45A10	-3.85053	-3.52316	2.78e-05	0.000733883	Down
RRAD	2.78123	4.36156	2.8e-05	0.000735743	Up
CAMP	3.37173	-2.52178	2.8e-05	0.000735743	Up
PRRX2	-2.21056	2.59659	2.81e-05	0.000736201	Down
TESPA1	3.00117	0.240152	2.84e-05	0.000742988	Up
DPT	3.92294	2.74699	2.85e-05	0.000744359	Up
BMP2K	1.51586	3.19599	2.87e-05	0.000748567	Up
MT1M	-2.42015	2.08728	2.88e-05	0.000752598	Down
CDH24	-1.11695	3.12179	2.9e-05	0.000755444	Down
CCR2	2.56897	-0.373429	2.9e-05	0.000755444	Up
VENTX	-1.87693	0.745479	2.92e-05	0.000759922	Down
SLFN5	1.44625	5.16262	2.96e-05	0.000768767	Up
SYCE1L	-1.38549	-0.484759	2.97e-05	0.000768958	Down
SHISA8	-2.34531	2.84347	2.98e-05	0.00076983	Down
OTOL1	7.16473	0.853849	3.01e-05	0.000776302	Up
ARHGEF25	-1.28772	3.2276	3.03e-05	0.000779949	Down
LGI2	1.89283	0.731294	3.08e-05	0.000790759	Up
SLC7A1	-1.24525	5.02109	3.1e-05	0.000795973	Down
TM6SF1	1.63244	-0.0112178	3.12e-05	0.000799993	Up
ASIP	2.18781	0.0294113	3.12e-05	0.000799993	Up
CCDC198	6.13664	-0.771266	3.13e-05	0.000800103	Up
CD40LG	2.81083	-2.29931	3.17e-05	0.000808153	Up
RIN3	1.34377	6.06323	3.19e-05	0.000810786	Up
UGCG	-1.38617	7.84654	3.2e-05	0.000811609	Down
ELAPOR2	1.95264	3.90795	3.2e-05	0.000811609	Up
RASL10B	-1.84496	2.56592	3.21e-05	0.000811868	Down
MPZL2	1.24669	2.74376	3.22e-05	0.000813319	Up
PPM1L	1.41227	5.07629	3.24e-05	0.000817107	Up
ENDOU	2.12554	0.399866	3.25e-05	0.000818736	Up
SPARCL1	1.1314	7.57897	3.27e-05	0.000821566	Up
SLC44A4	-1.55556	4.02969	3.29e-05	0.000825319	Down
MYOF	1.52744	5.82084	3.32e-05	0.000833417	Up
MID1IP1	1.49608	7.08945	3.33e-05	0.000834391	Up
GRAP	1.2637	0.0411046	3.38e-05	0.000844468	Up
TTLL8	-2.54446	-4.22753	3.39e-05	0.000846766	Down
RNF125	1.15248	1.54707	3.45e-05	0.000861311	Up
AMOT	-1.34181	3.11818	3.47e-05	0.000864292	Down
KITLG	1.59582	4.59417	3.48e-05	0.00086552	Up
PALS2	1.82475	4.34798	3.5e-05	0.000868476	Up
ANKEF1	1.04149	3.6117	3.51e-05	0.000868767	Up
TM4SF18	1.02794	3.47345	3.53e-05	0.00087224	Up
THSD7B	-2.24886	3.36494	3.54e-05	0.00087262	Down
RNF113B	-1.97641	-3.55921	3.58e-05	0.000881493	Down
CST3	1.13062	9.54122	3.64e-05	0.000895401	Up
TTLL4	1.03531	4.86915	3.65e-05	0.000897233	Up
CLEC10A	2.83734	1.01736	3.65e-05	0.000897233	Up
BMX	1.71574	0.00163612	3.68e-05	0.000901383	Up
NUPR1	1.98149	8.30548	3.7e-05	0.00090541	Up
SH3TC2	2.39246	-0.631434	3.71e-05	0.00090541	Up
TNFSF4	-1.76213	3.67378	3.72e-05	0.000908369	Down
FOXE3	-2.07338	-3.13845	3.78e-05	0.000920741	Down
DBN1	-1.21657	5.10983	3.81e-05	0.000926428	Down
POU2F2	1.50157	1.32991	3.84e-05	0.000932445	Up
MEOX1	4.63199	0.287417	3.86e-05	0.000937297	Up
P2RY1	1.14	2.11098	3.9e-05	0.000945275	Up
DLL1	-1.07478	3.13159	3.92e-05	0.0009483	Down
TMEM240	-1.4432	-0.185346	3.95e-05	0.000956293	Down
KLHL14	-2.44484	1.56107	3.99e-05	0.00096477	Down
FABP3	2.26454	7.83206	4e-05	0.00096569	Up
CEL	2.75505	4.11282	4.02e-05	0.00096806	Up
PAPOLB	-2.76533	-2.46338	4.02e-05	0.000968492	Down
CALHM4	-2.29669	-2.34235	4.03e-05	0.000969189	Down
PTGER2	3.01956	1.38165	4.07e-05	0.000976671	Up
EFCAB3	-2.94431	-3.5591	4.09e-05	0.000978247	Down
RHEX	4.65234	-1.3087	4.12e-05	0.000983542	Up
NCR3	2.24026	-2.39669	4.23e-05	0.00100734	Up
ERBB3	3.29409	3.07156	4.24e-05	0.0010075	Up
ESRRG	-1.71467	3.04653	4.25e-05	0.0010075	Down
SPRR1B	-3.43712	3.02007	4.25e-05	0.0010075	Down
DCDC2C	-2.45996	-3.2885	4.26e-05	0.00100836	Down
EPHX3	-1.5985	-0.847395	4.27e-05	0.00100836	Down
DIPK1B	-1.27629	3.39059	4.29e-05	0.00101107	Down
FOLR2	2.12907	4.42718	4.3e-05	0.00101265	Up
TLE6	-1.4827	1.56574	4.32e-05	0.00101491	Down
MATN3	-1.83701	3.69331	4.32e-05	0.00101491	Down
INPP5D	1.29069	3.58142	4.33e-05	0.00101491	Up
FCGR2C	1.95432	0.554026	4.33e-05	0.00101491	Up
IL10	2.45442	-0.892565	4.34e-05	0.0010165	Up
ENTPD8	-2.50257	1.16877	4.45e-05	0.00103797	Down
SEMA3E	5.40397	-0.0861812	4.45e-05	0.00103797	Up
CPNE6	-3.12586	-2.03792	4.47e-05	0.00103986	Down
STARD5	1.31588	0.32249	4.47e-05	0.00104027	Up
AIM2	-2.7214	1.385	4.5e-05	0.00104544	Down
MGAT3	-1.4446	1.72972	4.56e-05	0.00105763	Down
TPSD1	4.91905	0.0863703	4.59e-05	0.00106157	Up
PTPRN2	-1.47804	4.06605	4.6e-05	0.00106157	Down
PDE1C	1.6582	0.398512	4.6e-05	0.00106157	Up
PARD6B	1.2287	2.68973	4.6e-05	0.00106157	Up
ARHGDIB	1.093	5.91034	4.62e-05	0.00106415	Up
FREM3	4.37261	-0.371645	4.63e-05	0.00106506	Up
SP7	-2.42809	-2.34436	4.64e-05	0.00106594	Down
SLC41A3	1.07002	7.53138	4.71e-05	0.00108017	Up
ZBED2	-2.94177	-1.83027	4.72e-05	0.0010805	Down
COLEC12	2.44514	3.13264	4.73e-05	0.00108288	Up
COL6A6	3.18944	-0.490637	4.74e-05	0.00108288	Up
ITM2A	1.89702	2.34961	4.81e-05	0.00109813	Up
NLRP1	1.60595	4.58911	4.83e-05	0.00110133	Up
SDC3	1.15999	9.1232	4.85e-05	0.00110552	Up
TPPP	-1.46264	2.09824	4.86e-05	0.001106	Down
DEPP1	1.64714	5.19966	4.87e-05	0.001107	Up
SLC29A1	1.33906	7.04056	4.9e-05	0.0011094	Up
SLITRK4	2.70348	4.81862	4.9e-05	0.0011094	Up
CRLF1	-1.72855	2.95177	4.91e-05	0.00111111	Down
LMCD1	1.2079	3.12677	4.95e-05	0.00111749	Up
COL9A3	-2.07504	2.74375	4.98e-05	0.00112484	Down
PIK3CG	1.57954	-0.0805943	5.16e-05	0.00116136	Up
SNTB1	1.45026	6.88418	5.18e-05	0.00116376	Up
ELOVL7	1.82103	4.06236	5.2e-05	0.00116729	Up
ANXA3	2.91963	1.88599	5.21e-05	0.0011674	Up
DSC2	1.95957	1.18063	5.27e-05	0.00117877	Up
MINAR1	-2.15555	3.2037	5.36e-05	0.00119445	Down
PJVK	-1.13717	0.45133	5.43e-05	0.00120776	Down
SRMS	-2.07061	-1.35318	5.44e-05	0.00120814	Down
FAM78B	1.61519	1.40486	5.48e-05	0.00121606	Up
RTBDN	4.45205	3.91718	5.5e-05	0.0012171	Up
GJA4	1.29357	3.8272	5.5e-05	0.0012171	Up
H1-2	-1.33706	5.55335	5.53e-05	0.00122308	Down
SCX	-1.37909	1.5777	5.55e-05	0.00122425	Down
AGMAT	-1.47804	1.46102	5.61e-05	0.00123661	Down
SLCO2A1	1.48584	4.14328	5.62e-05	0.00123822	Up
CAMK1G	-1.92162	0.524114	5.64e-05	0.00124071	Down
ACKR3	-1.33358	4.79403	5.68e-05	0.0012459	Down
ANKRD34A	-1.21884	1.06557	5.73e-05	0.0012566	Down
LURAP1L	1.3778	3.33044	5.74e-05	0.0012566	Up
F2	7.11707	0.195842	5.78e-05	0.00126314	Up
FGL2	1.47357	3.81186	5.78e-05	0.00126314	Up
FREM2	-3.42656	3.0273	5.83e-05	0.00127184	Down
CD69	2.24727	0.749588	5.84e-05	0.00127372	Up
TNFAIP3	-1.13077	5.81079	5.87e-05	0.0012779	Down
SCG2	3.59164	6.37844	5.88e-05	0.0012779	Up
CAMK2A	3.39193	-0.0491914	5.91e-05	0.00128485	Up
TEX14	-1.22055	-0.729884	5.94e-05	0.00128842	Down
ITGAM	1.66831	2.79399	5.95e-05	0.00128856	Up
H2BC12	-1.18046	3.81637	5.96e-05	0.00128887	Down
GPRIN2	-3.04244	-3.688	5.99e-05	0.00129423	Down
NAT8L	-2.03092	3.01207	6.09e-05	0.00131304	Down
CADM1	-1.24467	5.8304	6.1e-05	0.00131378	Down
CACNB1	-1.1545	2.63573	6.13e-05	0.00131929	Down
CCL2	1.93851	3.18644	6.18e-05	0.00132677	Up
B3GALT2	3.15646	1.07835	6.19e-05	0.00132905	Up
HPD	-2.10414	1.8593	6.21e-05	0.00132942	Down
TRIM7	-1.35754	1.81517	6.22e-05	0.00132942	Down
SORL1	1.68242	5.40469	6.23e-05	0.00132942	Up
THY1	1.33825	5.86016	6.23e-05	0.00132942	Up
ABAT	2.02597	7.38836	6.24e-05	0.00132942	Up
CHRNB4	-1.83199	0.683766	6.27e-05	0.00133447	Down
ODAD1	-1.27972	0.557693	6.3e-05	0.00133858	Down
IL23R	-2.11727	-0.38216	6.35e-05	0.00134681	Down
CA5A	-1.63708	-2.28172	6.39e-05	0.00135453	Down
TLR5	1.39411	1.96615	6.41e-05	0.00135689	Up
DEFB119	5.02165	-2.72745	6.5e-05	0.00137378	Up
JAML	1.88674	1.77699	6.52e-05	0.00137692	Up
AGXT2	3.01763	-2.93369	6.52e-05	0.00137692	Up
LCN15	-2.86184	-3.29057	6.73e-05	0.00141677	Down
TMPRSS11D	-2.45788	-3.71463	6.75e-05	0.00142088	Down
EMCN	1.37293	3.89358	6.81e-05	0.00143118	Up
SNAI1	-1.44721	2.22404	7e-05	0.00146309	Down
P2RY14	1.28898	-0.14287	7.01e-05	0.00146309	Up
OTX1	-2.12775	-0.336238	7.01e-05	0.00146309	Down
FXYD6	1.81949	5.81391	7.03e-05	0.00146309	Up
SMOC2	1.36868	2.47417	7.04e-05	0.00146309	Up
HAGHL	-1.38638	3.69514	7.04e-05	0.00146309	Down
SEMA3G	1.4311	2.98072	7.04e-05	0.00146309	Up
CLEC3B	1.53786	3.19544	7.04e-05	0.00146309	Up
ABCG2	1.49317	3.01093	7.05e-05	0.00146309	Up
TLR7	2.02907	0.89914	7.08e-05	0.00146694	Up
CLIC5	3.02997	3.81925	7.12e-05	0.00147291	Up
HTR1B	3.18052	-1.65216	7.16e-05	0.00147832	Up
ICAM3	1.32351	-1.15892	7.23e-05	0.00149119	Up
LPAR2	-1.30884	1.85753	7.24e-05	0.00149132	Down
ANGPT4	1.80068	-1.20235	7.43e-05	0.00152707	Up
CDC42EP5	1.64005	2.52705	7.48e-05	0.00153519	Up
PDE4D	-1.40592	3.11688	7.53e-05	0.0015418	Down
TINAG	7.8682	0.861273	7.54e-05	0.0015418	Up
PRR18	-2.05973	-0.693294	7.55e-05	0.0015418	Down
MUC13	-2.33759	-1.2437	7.57e-05	0.00154566	Down
FAM110D	1.14146	0.655845	7.58e-05	0.00154566	Up
SYT16	-2.33329	-1.91181	7.62e-05	0.00155165	Down
KHDRBS3	-1.17559	4.22573	7.64e-05	0.00155473	Down
BTK	1.619	1.53376	7.65e-05	0.00155473	Up
IGSF9	-2.53117	-1.41685	7.67e-05	0.00155525	Down
AP1M2	-1.53199	-2.62101	7.68e-05	0.00155525	Down
NR4A3	-1.55163	4.75189	7.74e-05	0.00156544	Down
PIK3R1	1.41513	6.6965	7.77e-05	0.00157092	Up
CAND2	-1.36067	2.4565	7.86e-05	0.00158502	Down
RHBG	-2.12685	3.19851	7.87e-05	0.00158645	Down
SLC27A2	2.88931	3.72801	7.88e-05	0.00158645	Up
B4GALNT2	6.07221	0.564569	7.9e-05	0.0015889	Up
EVA1A	1.94011	0.746571	7.91e-05	0.00158984	Up
EBI3	1.5892	1.90573	7.94e-05	0.00159289	Up
SHISAL1	-2.10068	2.18802	7.95e-05	0.0015929	Down
GALR2	-1.61485	-2.22973	7.96e-05	0.00159461	Down
PLS3	1.04427	6.35852	8.05e-05	0.0016079	Up
HNF1A	5.00053	-0.842062	8.06e-05	0.00160833	Up
ZFHX2	-1.13153	1.8793	8.12e-05	0.00161523	Down
TECRL	7.15368	1.11924	8.14e-05	0.00161523	Up
CSF2RB	1.62722	1.40088	8.14e-05	0.00161523	Up
CASZ1	-1.30533	1.58013	8.14e-05	0.00161523	Down
XDH	-3.14638	-1.02131	8.16e-05	0.00161694	Down
SLPI	4.93622	9.03851	8.17e-05	0.00161694	Up
MAPK8IP2	-1.3743	3.89019	8.2e-05	0.00162205	Down
COL26A1	-2.05365	3.53743	8.21e-05	0.00162261	Down
MMP1	3.73281	3.29639	8.28e-05	0.00163286	Up
TPH1	3.4267	1.0979	8.28e-05	0.00163286	Up
NPY2R	-2.818	-2.82135	8.33e-05	0.00163941	Down
NEGR1	2.65379	1.02325	8.36e-05	0.00164316	Up
FGB	9.50972	5.24633	8.49e-05	0.00166424	Up
PMAIP1	2.05616	3.3431	8.55e-05	0.00167377	Up
DDTL	-1.00762	1.22454	8.57e-05	0.00167672	Down
KLHL17	-1.01335	2.57642	8.59e-05	0.00167873	Down
CIDEC	3.54436	1.46067	8.91e-05	0.00173826	Up
RIBC2	-1.42767	0.636075	8.94e-05	0.00174065	Down
SLC38A8	-2.77877	-0.222063	8.96e-05	0.0017427	Down
MC3R	3.72488	-2.4135	8.98e-05	0.00174324	Up
CLPSL2	-2.6391	-4.31086	9.05e-05	0.00175384	Down
ABR	-1.0983	6.83599	9.05e-05	0.00175384	Down
C7	2.08942	9.22036	9.1e-05	0.00176264	Up
IP6K3	5.96038	1.39733	9.14e-05	0.00176769	Up
RGS5	1.01176	7.94358	9.15e-05	0.00176769	Up
HCAR3	-1.96509	-3.81558	9.24e-05	0.00177802	Down
IL10RA	1.6315	3.45131	9.24e-05	0.00177802	Up
CXCL12	2.09909	4.5626	9.25e-05	0.00177802	Up
TRPM6	-1.5322	0.170513	9.27e-05	0.00177802	Down
AFM	6.65223	-2.02675	9.27e-05	0.00177802	Up
SERINC2	2.0201	6.45875	9.31e-05	0.00178264	Up
HOATZ	1.90523	-2.64505	9.32e-05	0.00178264	Up
TBXAS1	1.47117	3.14363	9.39e-05	0.0017924	Up
NMU	-2.21311	-1.06671	9.51e-05	0.00181145	Down
ADAMTS5	1.76647	3.00399	9.53e-05	0.00181295	Up
BOC	1.33509	2.13532	9.56e-05	0.00181413	Up
LPAR6	1.14857	3.93466	9.65e-05	0.00182813	Up
VWA5B1	4.75007	-0.591731	9.71e-05	0.00183191	Up
GOLGA7B	-1.71168	4.61267	9.72e-05	0.00183191	Down
PDGFRB	1.25237	6.27624	9.72e-05	0.00183191	Up
PDLIM1	-1.12343	5.31326	9.73e-05	0.00183191	Down
RBBP8NL	-2.73029	-3.80702	9.73e-05	0.00183191	Down
PNLDC1	2.39521	-0.806499	9.74e-05	0.00183191	Up
ANGPTL8	3.03496	-0.262426	9.75e-05	0.00183197	Up
MAN1C1	1.31757	5.79659	9.78e-05	0.00183612	Up
SLC17A9	-1.57369	1.49683	9.84e-05	0.00184479	Down
CYP2C9	-2.50939	-3.1032	9.86e-05	0.00184479	Down
PLCL2	-1.23263	5.10528	9.86e-05	0.00184479	Down
OTOGL	2.00567	-2.58314	0.000100237	0.00187034	Up
GPAT3	1.86267	3.0733	0.000100298	0.00187034	Up
SECTM1	-1.7305	2.82015	0.000100725	0.00187468	Down
HSPB1	1.31327	10.423	0.000101314	0.001882	Up
TMEM249	-1.44327	-1.86364	0.0001015	0.00188362	Down
HRH2	2.25003	-0.335661	0.00010173	0.00188609	Up
AMDHD1	-1.70657	2.76739	0.000102942	0.00190454	Down
ANPEP	-2.02519	4.06116	0.000103023	0.00190454	Down
NKX6-2	-2.11548	-3.52721	0.000103372	0.00190916	Down
EPO	-1.81666	-0.809449	0.000104038	0.00191777	Down
RFX4	2.87594	-3.18516	0.000104291	0.00192059	Up
CPN2	-2.82097	4.87183	0.000104692	0.00192503	Down
SCN1A	-2.44356	-2.20051	0.000104732	0.00192503	Down
SCRG1	2.68027	-0.0903887	0.000105166	0.00193116	Up
DLG2	1.95082	3.00165	0.000105435	0.00193426	Up
NPY1R	1.52686	2.91042	0.000105693	0.00193714	Up
MB21D2	-1.11319	3.01605	0.000106108	0.00194289	Down
NTN3	-1.77653	-2.59952	0.000106858	0.00195163	Down
APBB1IP	1.60768	2.27725	0.000107123	0.00195163	Up
NKAIN2	2.31476	-1.78802	0.000107179	0.00195163	Up
LRATD1	-1.36116	3.24142	0.000107254	0.00195163	Down
HCLS1	1.30349	4.56805	0.000107296	0.00195163	Up
LTB4R2	-1.07235	1.27311	0.000107734	0.00195774	Down
PRR27	-2.86178	-3.05878	0.000107884	0.00195863	Down
LPAR5	1.80528	1.5535	0.000108311	0.00196452	Up
RNASE6	1.54921	2.81763	0.000109494	0.00198223	Up
ABCA3	1.4528	6.83485	0.000109623	0.00198233	Up
LGALS14	-2.72357	-2.28591	0.000109705	0.00198233	Down
F2RL2	2.69364	1.15731	0.000110047	0.00198663	Up
MRC1	1.75485	3.99424	0.000110189	0.00198733	Up
RANBP3L	2.22346	2.18415	0.000110324	0.00198791	Up
TMEM40	3.4552	0.626631	0.000111156	0.00200101	Up
G6PD	1.02786	7.40236	0.000111285	0.00200146	Up
ACHE	-1.72553	2.5646	0.000111817	0.00200915	Down
RAX	-2.9388	-3.20682	0.000112277	0.00201366	Down
P2RY13	2.05178	1.21558	0.000112714	0.0020196	Up
CETP	1.69497	2.23786	0.00011307	0.0020241	Up
PROB1	-1.0852	2.67114	0.000114111	0.00204083	Down
RAB17	3.45036	3.57319	0.000114757	0.00205048	Up
MS4A6A	1.57365	4.44695	0.000115494	0.00206173	Up
FGFBP2	1.65769	-1.93134	0.000115621	0.00206209	Up
CIB4	-1.61293	1.54548	0.000116404	0.00207414	Down
ADGRE3	3.93501	-1.74241	0.000117607	0.00208782	Up
BTN1A1	-1.89865	-2.44473	0.000118459	0.00210101	Down
F8	1.24579	5.25203	0.000118953	0.00210782	Up
GKN1	-2.61421	-2.43319	0.000119064	0.00210785	Down
IZUMO1	-1.60256	0.779364	0.000119447	0.00211074	Down
FOXP3	-1.18515	0.169815	0.000120541	0.00212811	Down
TP53AIP1	-1.76035	-1.14404	0.000121157	0.00213704	Down
EBF1	1.3273	4.61665	0.000121365	0.00213765	Up
ESPNL	-2.36489	0.487194	0.000121415	0.00213765	Down
HMGCLL1	5.23254	-1.14744	0.000121601	0.00213898	Up
ADAM11	-1.27023	0.971384	0.000122221	0.00214791	Down
BMF	1.46127	3.0256	0.000122412	0.00214806	Up
WSCD1	-1.43578	3.88947	0.000122452	0.00214806	Down
ACOT11	2.22573	3.3431	0.000122577	0.00214828	Up
TNFAIP8L3	1.82857	4.01415	0.000122707	0.0021486	Up
H3C10	-1.40637	2.46309	0.000123471	0.00216001	Down
AKR1D1	3.13913	0.845979	0.000123972	0.0021668	Up
SYNE1	-1.00165	6.12846	0.000124182	0.00216851	Down
CLDN5	1.39013	4.31346	0.00012531	0.00218441	Up
CDH6	1.49636	1.91584	0.00012532	0.00218441	Up
SAA1	-2.66084	1.17881	0.000126844	0.00220498	Down
STON2	-1.6944	1.75855	0.000127066	0.00220544	Down
COL12A1	1.54011	4.61788	0.0001271	0.00220544	Up
PIWIL1	-2.11962	-2.47903	0.000128606	0.00222956	Down
SOX18	1.03074	3.3151	0.000128783	0.00223062	Up
DMRTB1	-2.56983	-4.35407	0.000129067	0.00223353	Down
TSPAN19	3.38803	-3.74354	0.000129219	0.00223414	Up
SLC29A4	-1.63207	2.69555	0.000129407	0.00223538	Down
ARHGAP15	1.14032	2.05792	0.000130646	0.00225317	Up
INSL4	-3.15785	-4.04801	0.000130671	0.00225317	Down
LRRIQ1	2.84038	-0.715409	0.000131061	0.00225786	Up
DMC1	-1.44536	-1.65175	0.000131772	0.00226809	Down
SERPINA1	-2.16169	5.123	0.000132181	0.00227234	Down
TLDC2	1.645	0.642742	0.000132256	0.00227234	Up
BEGAIN	-1.68672	0.555747	0.000132681	0.0022763	Down
GRAMD1C	1.5175	3.44475	0.000132723	0.0022763	Up
ANKFN1	4.78817	3.85173	0.000133274	0.00228168	Up
NLGN4X	2.13096	0.536016	0.000133564	0.00228461	Up
TRPV4	-1.52503	0.801732	0.000134083	0.00229145	Down
ACSM2A	4.39217	-1.83526	0.00013455	0.00229739	Up
ENPP1	1.46711	3.41508	0.000135265	0.00230549	Up
EOMES	2.37807	1.22035	0.000135465	0.00230562	Up
CDCA7	-1.76576	2.0332	0.000135512	0.00230562	Down
GPR141	2.64219	-2.29199	0.000135827	0.00230894	Up
KCNJ2	1.22368	2.73998	0.00013613	0.00231205	Up
CCL21	3.72853	2.91106	0.000136699	0.00231762	Up
SOX30	-1.46075	-0.765341	0.000136829	0.00231777	Down
APLNR	1.89092	3.62419	0.00013745	0.00232624	Up
FOLH1	2.34971	3.95861	0.000138267	0.00233801	Up
APOLD1	1.10405	5.46202	0.000138802	0.00234499	Up
MAGED2	1.11982	9.36243	0.000139171	0.00234803	Up
BCL2	1.37043	1.93538	0.000139226	0.00234803	Up
ZNF804A	2.50158	-1.79837	0.000139503	0.00235065	Up
SLC17A4	7.31393	1.47881	0.0001399	0.00235528	Up
KLHL6	1.51651	1.09361	0.000140115	0.00235683	Up
TYMP	-1.4182	4.70684	0.000141079	0.00237097	Down
GSTM3	-1.075	5.02426	0.000141767	0.00238045	Down
TNIP3	-2.05476	-1.27171	0.000143397	0.00240362	Down
NCKAP1L	1.58569	3.29818	0.000144433	0.00241676	Up
PRSS27	-1.12038	0.327654	0.000144989	0.00242185	Down
FAM167B	1.05575	3.01628	0.00014579	0.00243313	Up
SLC2A2	6.11058	-0.470574	0.000146936	0.00245012	Up
LYZ	1.75324	3.46779	0.000147449	0.00245442	Up
PTAFR	1.59194	2.27123	0.000147713	0.00245444	Up
DRGX	5.93068	1.08202	0.000147833	0.00245444	Up
CCL13	3.69726	0.441126	0.000148207	0.00245853	Up
CHRDL2	-2.19818	-0.834664	0.000148556	0.00246219	Down
MS4A7	1.55786	3.91784	0.000149114	0.00246779	Up
STAB1	1.39796	6.51149	0.000149151	0.00246779	Up
KCNQ4	-1.33242	-0.679035	0.000149445	0.00247053	Down
C8orf34	3.74732	-0.182241	0.000150431	0.00248256	Up
IKZF4	1.05246	5.27664	0.000150594	0.00248312	Up
PRKCQ	-1.794	1.13575	0.000151084	0.00248723	Down
NKX2-5	-2.9938	-0.487165	0.000151268	0.00248723	Down
PTX3	3.14303	3.078	0.000151319	0.00248723	Up
PCDHGC3	1.51924	3.41823	0.000151472	0.00248723	Up
VWA5A	1.04402	4.72678	0.00015149	0.00248723	Up
CA10	5.17786	-2.18137	0.000154056	0.00252504	Up
FAT4	1.47396	1.63402	0.000155106	0.00253792	Up
SYT9	-2.07505	0.298913	0.000156672	0.00256137	Down
H4C9	-1.05947	2.82287	0.000157438	0.0025717	Down
PRAME	-2.83397	4.85116	0.000157937	0.00257579	Down
CDHR5	-2.42281	2.76369	0.000157998	0.00257579	Down
RERG	1.58338	5.3063	0.00015809	0.00257579	Up
GCNT2	1.17879	0.593199	0.000159009	0.0025842	Up
CGB2	-3.09401	-3.60812	0.000159615	0.00259185	Down
GPR183	1.78313	2.3505	0.000159944	0.00259501	Up
TLL1	1.98884	1.3741	0.000160686	0.00260047	Up
OLFM4	4.44297	-2.85499	0.000161027	0.00260378	Up
ZNF727	2.74242	-2.19192	0.000161365	0.00260707	Up
PDE1A	1.54469	2.17345	0.000163988	0.00264438	Up
LIPI	4.45929	-0.684943	0.000164088	0.00264438	Up
SYNPO2L	2.46741	-0.851613	0.000164533	0.00264713	Up
CDH17	2.42286	-1.28591	0.000164716	0.00264784	Up
CDON	2.31567	3.53903	0.000165342	0.00265569	Up
HS3ST6	-2.48834	-3.90773	0.000165614	0.00265784	Down
CACNG2	-2.48584	0.218813	0.00016589	0.00266005	Down
ENPEP	1.36679	2.83807	0.000166041	0.00266025	Up
CACNA1I	-1.42926	3.93954	0.000166943	0.00267248	Down
MASP1	2.55566	3.90895	0.000168401	0.00269067	Up
CH25H	1.92076	1.60471	0.000169406	0.00270066	Up
HEY2	1.43253	1.83637	0.000170465	0.0027153	Up
TRH	-2.5721	-2.64525	0.000171109	0.00272144	Down
KRT15	4.05057	-1.57059	0.000171711	0.00272527	Up
RGS20	-1.79902	-0.318409	0.000171898	0.00272527	Down
TRIM29	-2.389	-1.81652	0.000172074	0.00272527	Down
ACSM2B	4.30916	-1.20614	0.000172644	0.00272934	Up
TMPRSS15	5.34239	-0.500415	0.000172666	0.00272934	Up
SCUBE2	-1.19061	0.925717	0.000172766	0.00272934	Down
ATP6V1G2	-1.13005	-0.043107	0.000173058	0.00273169	Down
ZNF711	-1.60822	5.03207	0.00017596	0.00276917	Down
EVI2A	1.48659	1.78373	0.000176008	0.00276917	Up
S100A2	-1.97824	2.00026	0.000177687	0.0027933	Down
CYBB	1.74103	4.07484	0.000178542	0.00280445	Up
FXYD3	-2.80251	-1.96419	0.00017895	0.00280857	Down
RASL11A	1.81708	1.97916	0.000179159	0.00280955	Up
IL33	1.41082	2.8068	0.000179618	0.00281446	Up
SELL	1.6905	1.26303	0.000180143	0.00282038	Up
KCNK4	-2.37465	-4.22674	0.000183067	0.00286061	Down
EML1	1.03411	4.82239	0.000183159	0.00286061	Up
RFX6	-2.37277	-1.08296	0.000185002	0.00288194	Down
NIBAN1	1.4427	5.18453	0.000186161	0.00289485	Up
CDH2	-1.93149	5.74986	0.000186878	0.00289985	Down
SLA	1.60701	3.20537	0.00018929	0.00293255	Up
COL14A1	2.46781	7.17562	0.000190247	0.00294499	Up
S100A9	-1.98898	4.0511	0.000190739	0.00295024	Down
CDK15	-1.99404	2.03977	0.00019138	0.00295778	Down
IRF8	1.52213	1.92092	0.000193446	0.0029873	Up
PLAU	-1.67414	4.00169	0.000194051	0.00299424	Down
RASGRF2	1.00245	2.34578	0.000194401	0.00299723	Up
LOXL4	2.81535	3.48119	0.000195168	0.00300666	Up
FAM166C	-1.63547	-0.62513	0.000195829	0.00301442	Down
HUNK	-1.66177	0.552308	0.000197052	0.00303082	Down
BMP5	5.83989	-1.15757	0.000198218	0.00304388	Up
TAC4	-1.50772	-2.34341	0.00019864	0.00304793	Down
PKHD1	4.35537	-2.105	0.000200271	0.00306848	Up
LGALS3BP	1.21575	9.80377	0.000200742	0.00307282	Up
SYCP1	4.95021	-1.92278	0.000201837	0.00308713	Up
IKZF1	1.62803	1.72878	0.000204098	0.00311427	Up
SLC16A7	1.30993	6.04853	0.00020462	0.00311977	Up
CYP2J2	-2.20985	2.78125	0.000204898	0.00312153	Down
TRMT9B	-1.57205	2.13155	0.00020562	0.00312989	Down
ODAD3	-1.33109	3.92107	0.000205772	0.00312989	Down
SERPINB9	-1.28873	3.76107	0.000207673	0.00315629	Down
SFTPB	2.66659	-0.845157	0.000208009	0.00315891	Up
C4BPB	2.63544	-0.115154	0.00020833	0.00316128	Up
MT1G	3.20349	3.20054	0.000208676	0.00316404	Up
GIMAP5	1.14226	-0.130215	0.000209872	0.00317967	Up
REG3G	5.03126	3.15701	0.000212658	0.00321427	Up
FDCSP	5.51596	-0.847409	0.000213603	0.00322517	Up
CRTAC1	-1.91561	-0.0354637	0.000213714	0.00322517	Down
CD248	1.74236	4.78501	0.000215499	0.00324701	Up
CAVIN3	1.68043	4.66244	0.000215774	0.00324861	Up
TCN1	5.11753	3.99561	0.000216496	0.00325693	Up
EVI2B	1.3605	2.24627	0.000217994	0.00327434	Up
ADCY4	1.08196	2.5207	0.000219562	0.00329271	Up
LILRB1	1.41704	1.79645	0.000219663	0.00329271	Up
TFEC	1.52436	0.783196	0.000219731	0.00329271	Up
LRRC4B	-1.60261	1.40004	0.000220038	0.00329474	Down
KCNE5	-1.71307	-1.19175	0.000221021	0.00330688	Down
DUSP13	2.84397	0.0586534	0.000221272	0.00330806	Up
CDH26	1.33578	-0.944583	0.000222989	0.00333114	Up
MS4A4A	1.61587	3.44516	0.000223481	0.0033359	Up
QPCT	-1.5906	8.91715	0.000224009	0.00334119	Down
SELENOP	1.41952	6.42	0.000224307	0.00334304	Up
BMPR1B	2.5112	2.92999	0.00022741	0.00338405	Up
TLX2	-2.93399	-2.37004	0.000227866	0.00338659	Down
ADCY2	-2.19834	0.329669	0.000229784	0.00340851	Down
H4C5	-1.25907	-1.84678	0.000229916	0.00340851	Down
GRHL3	-1.96195	-1.93566	0.000231752	0.00343272	Down
WNT4	-1.72142	5.35915	0.000231937	0.00343281	Down
DNAI7	1.30414	0.97059	0.000232448	0.00343773	Up
GLS	1.05193	7.05664	0.000232909	0.00344189	Up
DNAH3	-1.49979	-2.0864	0.000234077	0.0034565	Down
APC2	-1.14334	2.09111	0.000234833	0.00346234	Down
FOXD4L6	-2.06971	-4.24012	0.000238442	0.00351017	Down
ARHGAP36	4.7413	3.71937	0.00023917	0.00351819	Up
TRDN	3.71319	2.4433	0.000241754	0.00354991	Up
SLC2A5	2.74827	3.58667	0.00024188	0.00354991	Up
FCGR3B	3.5321	0.799228	0.000243499	0.00357095	Up
ITGA4	1.49491	1.15095	0.000244268	0.00357207	Up
ARHGAP30	1.35925	2.65602	0.000244298	0.00357207	Up
FGF17	4.03449	3.21417	0.000244319	0.00357207	Up
PCED1B	1.11649	5.25699	0.000244596	0.00357341	Up
SLC16A10	1.40863	4.24382	0.000244964	0.00357403	Up
HSPB3	-3.16619	-2.52711	0.000246064	0.00358668	Down
GMFG	1.1022	3.48549	0.000248465	0.00361238	Up
ALB	2.83541	2.80504	0.000249262	0.00361958	Up
PLA1A	2.11516	1.37274	0.000251677	0.00365188	Up
CCN2	1.54001	5.31804	0.00025322	0.0036715	Up
STARD8	1.07246	2.75529	0.000253471	0.00367237	Up
PALM3	-2.04805	-1.64914	0.000256241	0.00370724	Down
KRT1	4.28091	-2.47914	0.000256263	0.00370724	Up
CLEC4E	1.81805	0.313863	0.000258787	0.00373352	Up
LCP2	1.26059	3.28545	0.000258857	0.00373352	Up
H4C4	-1.34531	-2.82066	0.000261315	0.00376333	Down
ZNF728	3.59138	-1.74396	0.000262415	0.00377575	Up
MROH2B	2.23029	-0.536709	0.00026257	0.00377575	Up
ODAD4	1.19228	1.01966	0.000264723	0.00380102	Up
KL	1.23304	0.120084	0.000266093	0.00381784	Up
SYTL5	2.5843	2.98034	0.000266627	0.00382062	Up
CHI3L2	3.16422	2.36916	0.000266685	0.00382062	Up
ADAMTS16	2.4315	-0.81721	0.000268898	0.00384374	Up
GYG2	-1.94686	1.55342	0.000269567	0.00385045	Down
CSMD3	-2.56839	-1.80443	0.000271905	0.00387807	Down
ATP1B2	-1.34351	4.31964	0.000273935	0.00390124	Down
C3orf20	-1.4393	-2.82013	0.000274766	0.0039094	Down
SOX2	3.30449	-1.89487	0.000274914	0.0039094	Up
SLC22A17	-1.25312	5.21128	0.000275949	0.00392121	Down
SLC4A3	-1.40589	5.42192	0.000277292	0.00393738	Down
TNFRSF19	-1.69774	3.25741	0.000279055	0.00395949	Down
SIRPB2	1.50281	0.280978	0.00027933	0.00396048	Up
HHIPL1	-1.15977	1.02765	0.000280194	0.00396979	Down
ADAM28	1.54886	1.4422	0.000281274	0.00398217	Up
PGM5	-1.23827	6.40004	0.000282227	0.00399272	Down
FGF7	2.23325	0.438581	0.000282531	0.00399408	Up
MS4A4E	1.62122	-1.59403	0.000284057	0.00401269	Up
PTPRC	1.6367	3.01573	0.000284368	0.00401271	Up
WDFY4	1.38231	1.50235	0.000284476	0.00401271	Up
TBX10	3.50324	-3.01372	0.000286929	0.00404308	Up
KIRREL3	-1.31686	-0.840073	0.000287049	0.00404308	Down
UGT1A8	4.77931	-2.86374	0.000287842	0.00405128	Up
LRRTM3	4.33185	0.638969	0.000292754	0.00411169	Up
ALDH3B2	3.85767	-0.763062	0.000292776	0.00411169	Up
CLEC7A	1.51506	1.24232	0.000293304	0.0041161	Up
FFAR4	1.73144	-1.45623	0.000294117	0.0041245	Up
FAM167A	-1.89602	-0.48783	0.000294688	0.00412649	Down
RND3	1.20746	5.61179	0.000295363	0.00413294	Up
VWC2	5.61868	0.697928	0.000296104	0.00413655	Up
NIPAL4	-2.4131	-1.18422	0.000296267	0.00413655	Down
HLA-DRB5	1.82038	6.05401	0.000297062	0.00414316	Up
CCDC188	-1.50605	0.0650396	0.000297686	0.00414733	Down
POF1B	3.12771	0.370889	0.000298636	0.00415454	Up
EPPK1	-1.80666	-1.40223	0.000300671	0.00417681	Down
CHSY3	1.58523	0.523468	0.000302657	0.00419833	Up
ZNF280A	-1.98906	1.2327	0.000303091	0.00419903	Down
GPER1	1.87438	4.33016	0.000303145	0.00419903	Up
ESRP1	-2.12743	-1.17074	0.000303506	0.00420101	Down
GSTA2	3.28432	6.19004	0.000303968	0.00420439	Up
CDCA3	-1.12675	3.94768	0.00030496	0.00421468	Down
MPEG1	1.54638	3.8438	0.000305151	0.00421468	Up
CYTH4	1.21585	3.29118	0.000306013	0.00422354	Up
TMC8	1.44401	2.11248	0.000306839	0.00423191	Up
MSRB3	1.35749	5.52543	0.000307423	0.00423692	Up
FUOM	-1.23283	2.31385	0.000311511	0.00428406	Down
DMRT2	-2.13986	-3.04439	0.000312022	0.00428801	Down
SNPH	-1.03811	4.65081	0.000312786	0.00429237	Down
BCO2	1.56732	5.08776	0.000313764	0.00430273	Up
CARMIL2	-1.31568	0.753998	0.000317629	0.00434334	Down
MS4A8	-3.33891	-3.47355	0.000319451	0.00436273	Down
ZSCAN4	2.52502	-3.02365	0.000319501	0.00436273	Up
F3	1.38291	4.6735	0.000320792	0.00437725	Up
NTNG2	-1.45234	2.78918	0.000321713	0.00438413	Down
CMA1	3.9804	-1.94086	0.000321752	0.00438413	Up
LAYN	1.0595	2.41608	0.000322733	0.00439127	Up
IQCF1	-1.94894	-4.04917	0.000323622	0.00439845	Down
VPS37D	-1.17982	1.26306	0.000323718	0.00439845	Down
COL3A1	1.91994	8.6913	0.000323997	0.00439913	Up
NEURL2	1.14858	0.743936	0.000324427	0.00440186	Up
ATP8B3	-1.01191	4.43739	0.000325194	0.00440915	Down
KCNJ6	4.26997	2.63357	0.000329737	0.00446446	Up
AZGP1	2.71189	-1.28428	0.000330858	0.00447565	Up
TNFSF14	2.01556	0.0857836	0.000331029	0.00447565	Up
CRYBB1	1.51908	-0.843936	0.00033154	0.0044794	Up
LY9	2.01519	-0.898459	0.000333917	0.00450834	Up
HIF3A	2.35297	4.52479	0.000335418	0.00452543	Up
PNLIPRP3	3.07814	2.21516	0.000338727	0.00456687	Up
CCN3	-1.88325	9.05324	0.000339394	0.00457266	Down
PPARG	1.15818	2.91968	0.000339911	0.00457642	Up
CD4	1.50467	4.53319	0.000342258	0.00460157	Up
PAMR1	1.42495	2.44407	0.000342521	0.00460189	Up
OR13J1	-1.97435	-2.88767	0.000346203	0.00464811	Down
GATM	1.52055	4.97069	0.000348117	0.0046673	Up
RASSF2	1.05688	3.1278	0.000349358	0.00468067	Up
IFITM10	-1.48867	6.24743	0.000353768	0.00472724	Down
CRISP3	4.17956	-3.10856	0.000353818	0.00472724	Up
GPR176	1.34474	2.61275	0.000354844	0.00473766	Up
ETNK2	1.74836	6.48854	0.000358984	0.00478297	Up
MARCHF11	-2.1226	0.52849	0.000359705	0.00478926	Down
HNF4A	2.79912	1.55968	0.000366546	0.00487022	Up
TLL2	-1.64773	1.09213	0.000369517	0.0049063	Down
SERPINB12	6.58656	-1.79837	0.000370182	0.00490917	Up
IGDCC3	-1.80834	-0.726873	0.000370243	0.00490917	Down
COL9A2	2.38601	5.47027	0.000372418	0.00492781	Up
PLEK	1.56102	2.68223	0.000376924	0.00497716	Up
FOXN4	-1.73391	-1.187	0.000379122	0.00499589	Down
HS3ST4	3.98638	2.05629	0.000380076	0.00499663	Up
SIGLEC14	1.64457	0.325551	0.000380218	0.00499663	Up
PCDHGB6	1.35093	2.48581	0.000380744	0.00500013	Up
SLC6A12	-1.23434	-0.0386935	0.000381019	0.00500033	Down
GPSM3	1.22682	3.06065	0.00038142	0.00500217	Up
GSG1	3.02257	-1.08457	0.000382927	0.00501509	Up
LY86	1.44898	1.94193	0.000388455	0.00507022	Up
FARP1	-1.05511	6.98153	0.000388954	0.0050733	Down
GCNT3	2.1603	1.75466	0.000390335	0.00508441	Up
ASCL5	-1.37198	-1.18922	0.000391778	0.00509975	Down
ADAMTSL3	1.29489	0.979848	0.000393585	0.00511853	Up
CDKN3	-1.13754	3.17294	0.000393753	0.00511853	Down
RGS9BP	-1.23704	-0.745717	0.000395173	0.00513162	Down
GRIA3	1.92317	4.45557	0.000395294	0.00513162	Up
SCML4	2.26897	-1.13724	0.000396625	0.00514543	Up
NRXN3	2.1868	1.797	0.000396946	0.00514611	Up
FLT3	1.7716	-1.75982	0.000402767	0.00521103	Up
NPHS1	-2.18672	-1.02439	0.000403181	0.00521257	Down
ISL1	-3.01874	2.21898	0.000403428	0.00521257	Down
CELF5	-1.50184	1.17683	0.00040516	0.00523143	Down
GREB1	-1.34791	4.13459	0.000406613	0.00524458	Down
CYP19A1	3.15674	5.13925	0.000406723	0.00524458	Up
ZNF366	1.22063	-0.265111	0.00040783	0.00525532	Up
GEM	1.26957	3.74916	0.000408493	0.00526034	Up
ADAP2	1.20526	2.80078	0.00040913	0.00526502	Up
SAMD5	1.45097	0.14698	0.000410332	0.00527695	Up
ANK2	1.21716	4.60572	0.000412189	0.0052973	Up
GPR65	1.65693	0.764002	0.000412892	0.00530278	Up
NRROS	1.19137	1.8149	0.000414759	0.00532142	Up
ASZ1	-3.44469	-2.89989	0.00041663	0.00534009	Down
AOAH	1.55764	1.77363	0.000421194	0.00538818	Up
CARD18	-3.90966	-3.57575	0.000421503	0.00538818	Down
TNS3	1.15932	6.17891	0.000422197	0.00539346	Up
TFEB	1.24808	4.01852	0.000422687	0.00539614	Up
TYRO3	-1.01363	4.46655	0.00042437	0.00541141	Down
PLPP4	2.95241	1.34278	0.000424728	0.00541141	Up
TRPC4	1.04507	-0.635957	0.000425024	0.0054116	Up
MYH7B	-1.76728	4.05398	0.000431203	0.00548664	Down
FGD2	1.38396	2.126	0.000434766	0.00552466	Up
MS4A14	1.60596	0.5031	0.000435329	0.00552816	Up
CCL19	3.78789	0.44565	0.000440447	0.00557474	Up
BAAT	-1.53772	-1.48654	0.000440744	0.00557475	Down
MRAP2	2.34161	-0.805928	0.000441028	0.00557475	Up
ALPK2	3.0793	-1.72604	0.000443092	0.0055935	Up
FRMD3	1.191	2.85513	0.000444182	0.00560357	Up
SMC1B	-1.47741	0.156201	0.000445415	0.00561544	Down
PPL	1.82907	5.39237	0.000451355	0.00568288	Up
IRX5	-1.54192	0.0815686	0.0004524	0.0056923	Down
LKAAEAR1	-1.80149	-1.59136	0.000454305	0.0057088	Down
C6orf141	2.54708	1.09192	0.000455239	0.00571508	Up
PRSS22	2.65421	0.209789	0.0004563	0.0057152	Up
EPGN	4.35101	-1.16692	0.000457557	0.0057272	Up
PCDHB11	1.6638	2.64702	0.000459188	0.00574279	Up
C11orf96	1.15273	5.22365	0.000461848	0.00576965	Up
STMN2	5.06878	0.182798	0.000463555	0.00578102	Up
SFRP2	3.27492	3.5492	0.00046366	0.00578102	Up
PSG8	3.76259	-0.536087	0.000464026	0.00578183	Up
KCNN3	1.0255	1.57486	0.000464508	0.00578409	Up
CCR4	1.92096	-2.1064	0.000464813	0.00578414	Up
PREX2	1.06081	2.67658	0.000467025	0.00580415	Up
DOCK2	1.27485	3.01459	0.000470335	0.0058381	Up
PIANP	-1.73073	1.10193	0.000470364	0.0058381	Down
ADAM20	-1.06351	-3.14682	0.000473678	0.00587165	Down
TPSB2	2.82313	3.18459	0.000476098	0.00589755	Up
GOLT1A	3.08995	0.36831	0.000477096	0.00589755	Up
DTNA	1.54043	4.26068	0.00047726	0.00589755	Up
SYT10	3.67343	-0.402535	0.000477266	0.00589755	Up
PAGE2B	3.79479	-1.37548	0.000477682	0.00589755	Up
IGSF6	1.24201	2.56524	0.000477914	0.00589755	Up
GSTA1	2.66196	9.50264	0.000479205	0.00590968	Up
JPH2	-1.50684	2.49202	0.00048216	0.00594232	Down
IL6R	1.08175	4.94458	0.00048379	0.00595779	Up
CTRB1	-2.13015	0.607402	0.000484145	0.00595779	Down
TEX22	-1.18351	-0.557089	0.00048484	0.00596006	Down
PRC1	-1.01381	4.99138	0.000485981	0.00596828	Down
DMKN	-1.68039	3.98758	0.00048613	0.00596828	Down
MFGE8	1.07998	7.17237	0.000490169	0.00601019	Up
COBL	-1.6579	-0.0291944	0.000492244	0.00602795	Down
CD37	1.28866	2.89265	0.000495035	0.00604618	Up
SERTM1	4.31708	0.772424	0.000495305	0.00604618	Up
PKDREJ	-1.11537	-1.99719	0.000497489	0.00606514	Down
MIOX	-1.61738	-3.11381	0.000501158	0.00610213	Down
C16orf74	-1.23481	-0.229408	0.000503336	0.00612018	Down
LFNG	1.43964	3.75992	0.000503595	0.00612018	Up
SPEF2	1.13993	4.1639	0.000504873	0.00613183	Up
IPCEF1	1.3267	-0.570514	0.000507738	0.00616273	Up
JCHAIN	2.74137	3.35703	0.000508618	0.00616952	Up
CASQ2	1.97207	-0.475939	0.000509399	0.0061751	Up
FGF9	-1.34596	4.01271	0.000510113	0.00617986	Down
SEMA6A	1.62637	6.69459	0.000513399	0.00621184	Up
GLRA3	2.90714	-2.35436	0.000517341	0.00625188	Up
TAS1R2	-2.25546	-4.2798	0.000517359	0.00625188	Down
TMEM130	2.29397	3.43056	0.000519851	0.00627621	Up
TMEM37	1.74132	4.15372	0.000520025	0.00627621	Up
LCN6	-1.54949	-1.76769	0.00052397	0.00631589	Down
ZIC2	-1.82862	0.910474	0.000528961	0.00637206	Down
NWD1	-1.57863	-1.48239	0.000529859	0.006378	Down
SGMS2	1.12545	3.38642	0.000534094	0.00642181	Up
PNMA6A	-1.39771	2.88724	0.000536132	0.0064423	Down
EMILIN1	1.69443	5.5269	0.000537001	0.00644871	Up
NOD2	-1.25806	0.469027	0.000537988	0.00645648	Down
FCGR2B	1.76403	1.61349	0.00053832	0.00645648	Up
CACNA2D2	-1.05574	0.97524	0.000539088	0.0064577	Down
FBXO43	-1.11919	0.112469	0.000539713	0.0064577	Down
G0S2	2.08427	6.1561	0.000539883	0.0064577	Up
ITPRIPL1	1.53637	-0.495064	0.000540141	0.0064577	Up
GBP6	-2.29816	-3.08101	0.000540437	0.0064577	Down
CCDC187	3.90089	-0.642043	0.000541617	0.00646778	Up
CNGA1	1.81164	-1.31493	0.000542622	0.00647576	Up
GAL3ST2	-1.92493	-1.33212	0.000543722	0.00647842	Down
KLRF1	1.51436	-1.83584	0.000543856	0.00647842	Up
GLIS2	1.04188	6.25674	0.000546432	0.00650507	Up
BIN2	1.33023	1.71952	0.000550819	0.00654789	Up
SLC5A9	1.48764	-0.342115	0.00055105	0.00654789	Up
DUOX2	3.75421	4.23582	0.000554038	0.00657933	Up
H3C8	-1.35342	-0.645321	0.000560134	0.00663942	Down
FAM151A	2.08071	-0.68585	0.000560999	0.00664557	Up
SHISAL2A	1.51869	-0.90175	0.000562534	0.00665966	Up
DCLK1	1.73861	2.19484	0.000563159	0.00666295	Up
CSF3R	1.63723	2.56038	0.00056402	0.00666903	Up
PHKG1	1.54209	2.58314	0.000565894	0.00668297	Up
GPR132	1.52452	0.249834	0.00056702	0.00669216	Up
TOX3	4.02581	-1.72352	0.000570859	0.00672921	Up
FAM72C	-1.22675	-1.0239	0.000572946	0.0067414	Down
IQANK1	-1.03178	0.318048	0.000573485	0.00674362	Down
CHRNA5	-1.25998	1.09159	0.000574881	0.00674887	Down
ARL14	2.22628	-2.00815	0.000574926	0.00674887	Up
MREG	-1.20629	4.58319	0.000574984	0.00674887	Down
SSX2	-2.40971	-4.45297	0.000578649	0.00678774	Down
FAM9B	-1.81865	-3.98668	0.000580267	0.00679843	Down
TENT5B	1.79171	2.00607	0.000580893	0.00680162	Up
ASGR2	1.61948	-1.77897	0.00058295	0.00681739	Up
GXYLT2	1.21333	2.4019	0.000586606	0.00685295	Up
NPY5R	2.07633	-1.75052	0.000586703	0.00685295	Up
PIK3R6	1.39726	0.289249	0.000587452	0.00685753	Up
NME8	1.81443	-2.09573	0.000590323	0.00687475	Up
CTRB2	-2.03226	-0.317619	0.000590432	0.00687475	Down
PTGFR	2.47907	3.30835	0.000591037	0.00687475	Up
SMPDL3B	-1.58289	-1.95711	0.000591175	0.00687475	Down
MYO7B	1.27651	-0.543631	0.000591257	0.00687475	Up
SELPLG	1.3917	3.48923	0.00059143	0.00687475	Up
MS4A1	2.44734	-1.40606	0.000599836	0.00695145	Up
PFKP	-1.05629	6.67446	0.000602305	0.00697585	Down
LRP1	1.21557	7.19777	0.000603012	0.00697983	Up
MPP3	-1.20473	1.99466	0.000604598	0.00699399	Down
MTTP	2.73496	2.08776	0.000611281	0.00705843	Up
PCYT1B	2.39449	3.02792	0.000612004	0.00705843	Up
GREM2	-2.36275	4.17716	0.000615603	0.00709237	Down
FBXO41	-1.02631	3.45476	0.000618199	0.00711703	Down
ADGRG7	7.75724	-0.66924	0.000619841	0.00711891	Up
TGFBI	1.84416	7.03913	0.000620942	0.0071273	Up
CDH12	-2.1756	3.05608	0.000627014	0.00716705	Down
AKR1C3	1.40772	5.8667	0.000628655	0.00717727	Up
ADAMTS15	1.6341	1.03086	0.000629235	0.00717963	Up
LRRC36	-1.22123	-0.22386	0.000629748	0.00718122	Down
GNG3	-1.0614	-1.75242	0.000632215	0.00720269	Down
CD163L1	1.65336	2.63136	0.000632664	0.00720269	Up
CCDC102B	1.00643	2.08232	0.000634953	0.00721917	Up
AGMO	3.18929	-1.18535	0.000640347	0.00727389	Up
STAC	1.84862	3.33721	0.000641604	0.00727768	Up
APOL4	1.70528	0.730516	0.000641613	0.00727768	Up
SLC16A4	1.60064	0.825585	0.000645177	0.00730726	Up
RAB26	-1.36585	1.65883	0.000645362	0.00730726	Down
TAMALIN	1.0494	2.31415	0.000647987	0.00733266	Up
MAFA	-1.97824	1.1626	0.000648924	0.00733895	Down
CCDC170	-1.21245	2.8628	0.000653676	0.00738512	Down
CDH18	3.78036	0.12424	0.000654405	0.0073879	Up
CPA6	2.35145	-3.1066	0.000657941	0.00742327	Up
SCHIP1	1.27968	-0.913339	0.00065831	0.00742327	Up
GLT8D2	1.50122	3.29907	0.000659706	0.0074303	Up
RGR	3.19236	-4.09588	0.000660334	0.00743235	Up
IL17REL	-1.7342	-3.2204	0.000663286	0.00745315	Down
CAPN6	4.696	2.18564	0.000664553	0.00746303	Up
SLC46A3	1.26279	5.01556	0.000673276	0.00753457	Up
NECAB2	-1.7585	1.29864	0.000675329	0.00755316	Down
SPINK1	3.2761	0.46731	0.000677524	0.0075733	Up
PLA2G2E	-2.39103	-4.32941	0.000678988	0.00758525	Down
EPHA5	-2.3135	-1.84528	0.000681029	0.00759925	Down
PKP3	-2.54622	-0.325642	0.000681201	0.00759925	Down
ECRG4	1.95124	-1.13675	0.000681427	0.00759925	Up
NOX4	-1.22202	0.882347	0.000687614	0.00765493	Down
HDAC9	1.33642	2.09918	0.000688607	0.00766155	Up
FABP2	2.584	2.19527	0.000691157	0.00768104	Up
H2BC17	-1.53724	-2.29679	0.000692322	0.00768514	Down
NTM	-1.87416	2.5055	0.000698945	0.00774966	Down
INMT	1.7267	3.28039	0.000700922	0.0077647	Up
LY75-CD302	-2.07875	-3.87004	0.000703903	0.0077822	Down
EBF2	1.71322	1.24861	0.000704481	0.00778412	Up
TRPC5	-2.17281	-3.66538	0.000708887	0.00782829	Down
NCF2	1.2994	2.15016	0.000710424	0.00784076	Up
TNNI3	-1.90688	2.85572	0.000712136	0.00785515	Down
KRTAP5-11	-1.89293	-4.34995	0.000713786	0.00786449	Down
LYZL1	-2.29521	-3.90551	0.000714208	0.00786449	Down
MYBPH	3.33626	-2.16054	0.000714779	0.00786449	Up
WNT16	3.64023	-0.872448	0.000716879	0.00788034	Up
INKA1	1.14875	1.35519	0.000718932	0.00789839	Up
CYP4X1	1.1305	-0.263094	0.0007208	0.00791439	Up
EMP1	1.19322	5.12544	0.000726766	0.00796625	Up
NPL	1.04139	2.95221	0.000729358	0.00799011	Up
ID3	1.00789	5.44042	0.000730989	0.00800275	Up
SALL2	-1.24535	3.13252	0.000732463	0.00801042	Down
ZNF98	2.87755	-1.54265	0.000749252	0.0081708	Up
ENPP4	1.25114	4.37841	0.000752315	0.00819491	Up
RGS2	1.39601	7.45609	0.000764108	0.00830455	Up
DIO3	2.87811	-0.766748	0.000766759	0.00832394	Up
PCDH1	1.23052	4.61778	0.000768003	0.00832804	Up
CDSN	3.76873	-0.947993	0.000772156	0.0083604	Up
LILRB4	1.44466	2.49141	0.000773325	0.00836688	Up
CYB5A	1.40892	5.11533	0.000796697	0.00860481	Up
KCNIP4	1.78694	3.37377	0.000797106	0.00860481	Up
SVEP1	2.59014	5.14095	0.000797712	0.00860652	Up
SH3BP2	1.1789	4.98278	0.000802475	0.00864819	Up
AGTR2	5.12166	-2.6323	0.000804508	0.00866298	Up
OLFM1	-1.24282	6.0828	0.000805114	0.00866298	Down
FRAS1	2.34406	2.62292	0.000805199	0.00866298	Up
PHF21B	-1.96415	1.1829	0.000807367	0.00868013	Down
EFCC1	1.1028	0.127707	0.000807696	0.00868013	Up
RHPN2	-1.22015	1.83111	0.000810811	0.00870153	Down
MAST1	-1.11988	1.87274	0.000810857	0.00870153	Down
IRX3	-1.37832	2.31377	0.000814268	0.00873125	Down
MUC16	-1.50736	-2.63311	0.000815155	0.00873588	Down
SEMA6B	-1.13883	6.92716	0.000816867	0.00874732	Down
GAL3ST1	-1.30328	-0.782409	0.000817132	0.00874732	Down
AXIN2	-1.08937	4.15269	0.000817672	0.00874822	Down
PDX1	-2.56241	1.02203	0.000819416	0.00876201	Down
DUSP29	4.62857	-2.78253	0.000820471	0.00876841	Up
STING1	1.04802	3.80997	0.000824679	0.00880722	Up
FASN	-1.033	7.7359	0.000825018	0.00880722	Down
BCL2L15	-1.07407	-1.99502	0.00083072	0.00884927	Down
TASL	1.59433	-0.599925	0.000830798	0.00884927	Up
CCL7	3.05921	-2.24095	0.000832821	0.0088659	Up
NR2E1	-1.96475	-1.9482	0.000836297	0.00889762	Down
HOXB9	-1.64128	2.79765	0.000836726	0.00889762	Down
SLC51B	2.34418	1.07465	0.000842569	0.00895089	Up
MYO7A	1.15954	5.41477	0.000846477	0.00898144	Up
TDRD12	-1.87128	3.20021	0.000847095	0.00898304	Down
SIGLEC6	4.29647	-2.74347	0.000861566	0.00912141	Up
GPAM	-1.02394	6.66885	0.00086243	0.00912553	Down
GOT1L1	-2.40411	-4.45653	0.000868624	0.00917591	Down
PLEKHG6	2.52283	0.621561	0.000877591	0.00926047	Up
STYXL2	2.38115	-1.88203	0.000885434	0.0093184	Up
NOVA2	-1.04014	3.47324	0.000890506	0.00936078	Down
MBP	1.71226	2.66157	0.000896185	0.00938968	Up
ZSWIM2	3.54159	-3.96791	0.000898154	0.00940517	Up
CYP4F8	3.07063	-3.40101	0.000899978	0.00941915	Up
LGALS9	1.01804	4.18343	0.000901569	0.00943066	Up
AQP9	2.8163	1.34182	0.000902159	0.0094317	Up
RGMA	1.6842	1.25106	0.000903538	0.00944099	Up
TBX4	-2.41131	-1.64936	0.000909771	0.00949639	Down
JAK3	1.25275	5.27115	0.000909828	0.00949639	Up
DPYS	1.65563	1.7886	0.000921027	0.00960285	Up
TEKT2	-1.44026	-1.59023	0.000922251	0.0096052	Down
GRM7	-2.19467	-2.63707	0.000923756	0.00961567	Down
CD164L2	3.50672	1.72759	0.000926996	0.00964417	Up
INHBB	1.07456	4.6007	0.000929163	0.00965713	Up
DHDH	-1.18675	-0.590502	0.000929246	0.00965713	Down
OR2B6	-1.57219	-2.2733	0.000934174	0.00969387	Down
FAS	1.13606	5.47764	0.000934859	0.00969387	Up
SAMSN1	1.44322	1.72984	0.000935303	0.00969387	Up
RESP18	6.14728	-2.44064	0.000936872	0.0097049	Up
GALP	-1.96545	-4.04519	0.00093948	0.00972145	Down
TEPP	-1.52066	-0.707595	0.000944621	0.00976938	Down
DPYSL5	-2.25111	0.1334	0.000947369	0.00978856	Down
S100A8	-1.78595	2.80486	0.000947493	0.00978856	Down
PDE3B	-1.34074	1.71576	0.000949785	0.00980697	Down
SST	5.99625	-2.4269	0.000951268	0.009817	Up
KCND1	-1.06097	1.80328	0.000952895	0.00982852	Down
RAMACL	2.25684	-2.43997	0.000957309	0.00986346	Up
CACNA1E	3.7824	1.96071	0.000961189	0.00989813	Up
FHL5	1.36408	0.633014	0.000964244	0.00991343	Up
DNASE1L3	1.89929	3.3373	0.000965252	0.00991343	Up
TBX22	4.43513	-1.24708	0.000972958	0.00998723	Up
GSDMC	-2.24307	-0.807172	0.00099016	0.0101364	Down
NPW	-1.57511	-1.21576	0.000991258	0.0101364	Down
CYP3A5	1.29367	5.47346	0.000991376	0.0101364	Up
CSPG5	-1.06241	-0.827102	0.000991712	0.0101364	Down
PNCK	-1.63381	1.59818	0.000995326	0.010168	Down
NR0B2	2.42228	5.26568	0.0010026	0.010226	Up
SLC6A14	-2.58394	-3.80027	0.00100946	0.0102742	Down
SULT1C4	1.08177	-0.607921	0.00101224	0.010297	Up
UBASH3B	1.18898	1.37509	0.00102153	0.0103806	Up
GLYATL1	2.17746	-1.59144	0.00102515	0.0104118	Up
PRKG1	1.21657	4.47356	0.00102922	0.0104421	Up
PRSS2	3.09611	-3.1832	0.00104182	0.0105365	Up
CCL14	1.67702	1.78701	0.00104862	0.0105998	Up
PCDHB4	1.48952	1.95224	0.00105095	0.0106177	Up
CDT1	-1.12179	4.61587	0.0010536	0.0106236	Down
PROKR2	3.9443	-3.80407	0.00105374	0.0106236	Up
SIGLEC1	1.58882	3.66776	0.00107136	0.010773	Up
CYTIP	1.36024	1.08607	0.00107894	0.0108435	Up
SFTPA2	2.40641	-3.038	0.00109139	0.0109344	Up
C6orf15	4.05465	-3.13162	0.00109494	0.0109495	Up
SMIM45	-1.51009	-3.23218	0.00109502	0.0109495	Down
NKD2	-1.42698	0.157164	0.00109518	0.0109495	Down
ABCA9	1.31109	1.50134	0.00109697	0.0109617	Up
PIK3AP1	1.36211	3.15553	0.00110786	0.011056	Up
ISM1	-1.94396	5.21382	0.00110813	0.011056	Down
NKD1	-1.79434	4.33374	0.00110911	0.011057	Down
HSPB6	1.76862	9.68301	0.00110939	0.011057	Up
RSPH14	-1.17205	0.428052	0.00111656	0.0111113	Down
SYNDIG1L	1.69819	0.727421	0.00111716	0.0111115	Up
FAM169A	-1.38135	3.28936	0.00112149	0.0111488	Down
CD163	1.48271	5.26427	0.00112446	0.011161	Up
HPCA	-1.36403	-2.1077	0.00113786	0.0112707	Down
PLCB2	1.24439	2.96687	0.00113899	0.0112761	Up
AMBP	2.50693	-1.29769	0.00114687	0.0113366	Up
RIPOR3	1.74161	2.98577	0.0011506	0.0113677	Up
ETV7	-1.09894	1.38238	0.0011527	0.0113826	Down
FXYD2	2.1702	-1.34808	0.00116237	0.0114663	Up
GJA1	1.07131	8.3251	0.00116445	0.0114727	Up
COL1A2	1.64677	8.56601	0.00116481	0.0114727	Up
TMEM72	5.1282	0.75207	0.00116566	0.0114727	Up
MATN2	1.18379	4.86562	0.00116661	0.0114727	Up
ASPM	-1.19543	3.51136	0.0011763	0.0115503	Down
GSDME	1.45874	5.77955	0.0011857	0.0116189	Up
PRSS57	2.39831	-0.690195	0.00119761	0.0117176	Up
PLCH1	2.29772	-0.667476	0.00119951	0.0117303	Up
CLEC4M	-1.88068	3.68417	0.00120343	0.0117566	Down
CLEC17A	2.2579	-3.07412	0.00120524	0.0117684	Up
LST1	1.42538	2.52067	0.00121258	0.0118305	Up
SIGLEC12	-1.62729	-0.775711	0.00121344	0.0118305	Down
CRYBG3	1.00169	1.76891	0.00121345	0.0118305	Up
SLC1A2	-1.47931	3.91298	0.00121477	0.0118374	Down
NKX1-1	-1.9954	-4.42907	0.00121781	0.011861	Down
RASD2	-1.04086	3.09205	0.00122062	0.0118824	Down
GPM6A	1.76513	-0.0345424	0.00123079	0.0119692	Up
LRRC66	-1.35957	0.27477	0.00123142	0.0119693	Down
ZGLP1	2.27275	3.41086	0.00123749	0.0120041	Up
C2orf88	1.34398	1.90053	0.00124443	0.0120652	Up
CELA1	-1.79636	-0.421676	0.00124781	0.0120919	Down
C12orf54	1.31623	-0.278848	0.00125548	0.0121601	Up
GNB3	-1.66506	0.525974	0.00125664	0.0121653	Down
LGI3	-1.54667	1.68966	0.00126329	0.0122234	Down
CDHR4	2.07146	-2.70892	0.00126502	0.0122341	Up
CD200R1	1.45956	-0.318902	0.00127172	0.0122882	Up
AEBP1	1.28959	5.43259	0.00127397	0.0122897	Up
HTN3	-3.21241	2.53855	0.00127709	0.0123104	Down
SRPX2	1.52309	1.15509	0.00127868	0.0123104	Up
HSD17B3	-1.53795	1.63524	0.0012873	0.0123872	Down
ALDOB	2.83874	6.31557	0.00128882	0.0123956	Up
ITGB2	1.24041	5.03351	0.00129562	0.0124435	Up
ZNF165	1.06155	1.71647	0.00129574	0.0124435	Up
HNMT	1.39274	3.75193	0.001304	0.0125165	Up
CAMKK1	1.09717	4.73929	0.00130532	0.012523	Up
GRIN2D	-1.42682	2.78883	0.00131097	0.0125709	Down
CLPSL1	-2.3571	-4.37719	0.00132228	0.0126542	Down
IGSF11	1.80034	2.38366	0.00132891	0.0127049	Up
CD68	1.37574	0.195125	0.00133593	0.0127593	Up
VASN	1.32916	4.75671	0.00134705	0.0128464	Up
ABCG8	-1.79379	-3.36328	0.00134942	0.0128626	Down
SPI1	1.19125	3.68053	0.00135155	0.0128716	Up
PRR9	-3.01315	-2.26935	0.00135169	0.0128716	Down
RGS18	1.40815	-0.0367998	0.0013547	0.0128874	Up
ENAM	2.94516	-0.489156	0.00135538	0.0128875	Up
RSPO2	4.20279	0.694589	0.00135673	0.012894	Up
COLEC10	2.39721	-2.32965	0.00136545	0.0129704	Up
CALML6	-1.16098	-2.16641	0.0013699	0.0129998	Down
PCDHB1	1.95965	0.141325	0.00138985	0.0131572	Up
DRD4	-1.24215	1.20011	0.00139208	0.0131572	Down
PTPRR	2.202	-0.230881	0.00139225	0.0131572	Up
EBF3	1.42248	0.407553	0.00139332	0.0131572	Up
IQGAP3	-1.11928	3.69107	0.00139763	0.0131914	Down
KLHDC7A	5.55483	-0.488032	0.00139912	0.013199	Up
THBS1	1.23892	5.33872	0.00140234	0.0132229	Up
SIGLEC7	1.41573	-0.276971	0.00140487	0.0132236	Up
GABRG2	3.91165	-1.7824	0.00140493	0.0132236	Up
ADGRG1	1.57842	6.55701	0.00140518	0.0132236	Up
RHOU	-1.03164	6.59529	0.001413	0.0132778	Down
H2AC7	-1.36584	-1.75385	0.00141446	0.013285	Down
STARD10	1.12802	7.39443	0.00142081	0.0133382	Up
GLOD5	2.36029	-1.97312	0.00142311	0.0133532	Up
H2AC17	-1.36044	-1.80453	0.00142598	0.0133736	Down
ADGRE5	-1.08262	5.79265	0.00142927	0.0133979	Down
FAM83F	-1.73873	-0.00497713	0.00143433	0.0134379	Down
OLFML2A	1.55864	5.1708	0.00143937	0.0134729	Up
CYP4F3	2.62891	-2.09796	0.00144937	0.0135576	Up
REM1	1.18148	0.24609	0.00145186	0.0135634	Up
SPN	1.37058	1.2061	0.00146089	0.0136226	Up
GLT1D1	-1.64104	-1.76509	0.00146163	0.0136226	Down
FCRL2	3.31517	-2.86406	0.00146174	0.0136226	Up
GPR61	-1.43553	1.49555	0.00146278	0.0136257	Down
ARHGAP6	1.04003	1.65563	0.00148563	0.0137985	Up
CLEC9A	2.14918	-1.01807	0.00148706	0.0138026	Up
ZNF556	1.81069	-1.72584	0.00148751	0.0138026	Up
HLA-B	1.03464	10.3815	0.00149358	0.0138491	Up
COL22A1	-1.97673	2.73599	0.00149397	0.0138491	Down
CTSW	1.55826	0.829475	0.00150352	0.0139309	Up
GNGT1	-2.37401	-2.85814	0.00151078	0.0139915	Down
DEFA4	6.21568	1.09708	0.00151196	0.0139956	Up
UGT2B28	3.95251	-3.56383	0.00151716	0.014037	Up
AIF1	1.33702	3.89828	0.00152751	0.0141192	Up
PLAGL1	1.53233	7.45754	0.0015348	0.0141729	Up
ANXA13	3.26443	-0.63785	0.00153732	0.0141893	Up
RBP4	3.28097	3.92805	0.00153938	0.0142016	Up
TUBB8	-1.25042	-2.20996	0.00154804	0.0142617	Down
EGR2	1.71987	2.17866	0.00154824	0.0142617	Up
ANXA1	1.36506	6.78483	0.00155248	0.0142844	Up
IER3	-1.28422	3.87999	0.0015535	0.0142844	Down
PAX3	-2.32512	-3.42176	0.00155356	0.0142844	Down
KLHL31	1.63822	2.49768	0.00156389	0.0143451	Up
ZNF385B	1.88025	3.18934	0.00156561	0.0143541	Up
VSIG4	1.43665	4.4969	0.00157211	0.0144067	Up
HMCN1	1.01611	2.07093	0.00157692	0.014444	Up
S100Z	1.38894	-3.04764	0.00158086	0.0144582	Up
PARM1	1.11996	4.39081	0.00158113	0.0144582	Up
LY6H	-1.60563	1.20458	0.00158148	0.0144582	Down
ITGAL	1.17804	2.62128	0.00158771	0.0145014	Up
DMTN	1.31659	5.77671	0.00158932	0.0145091	Up
CABP1	-1.08903	1.98439	0.00159082	0.014516	Down
CAVIN2	1.0613	4.56256	0.00159705	0.0145452	Up
TTLL2	-1.91136	-3.0626	0.00159825	0.0145492	Down
GPHA2	-1.707	-3.82512	0.00160689	0.0146002	Down
TBXT	-1.90058	-4.16494	0.0016087	0.0146098	Down
GLI1	-1.31466	0.698048	0.00162151	0.0147122	Down
SIGLECL1	5.27074	-2.47823	0.00162491	0.0147243	Up
DLX2	-1.37669	-1.68013	0.0016335	0.0147931	Down
CLVS1	1.11689	-1.89755	0.00163584	0.0148073	Up
PDGFRA	1.6706	3.85426	0.00164232	0.0148589	Up
USP43	-1.35575	-0.0649356	0.00164626	0.0148876	Down
SSTR4	-1.87807	-4.4938	0.00165036	0.0149176	Down
BTBD19	1.01788	3.90465	0.00165336	0.0149377	Up
GPR55	2.01225	-2.18553	0.00165476	0.0149433	Up
SNAI3	-1.01278	0.977363	0.00166206	0.0149971	Down
ATP4A	-1.64848	5.08881	0.00166403	0.0150059	Down
AATK	-1.1354	3.34028	0.00166774	0.0150253	Down
TNN	2.14081	-1.37304	0.00167047	0.0150428	Up
HAAO	1.6061	1.82982	0.00168558	0.0151576	Up
HTRA3	-1.4677	3.63678	0.00168955	0.0151853	Down
SDC2	1.09774	6.20996	0.00169024	0.0151853	Up
UGT3A1	4.53903	-2.12725	0.00169734	0.0152329	Up
KCNG2	-1.60224	-2.02018	0.00169751	0.0152329	Down
SNTG1	3.47455	-1.37015	0.00169792	0.0152329	Up
LHX2	-1.8193	0.356514	0.00170148	0.0152577	Down
LAIR1	1.32407	3.6343	0.00170919	0.0153065	Up
FCRL3	1.95755	-1.76815	0.00172115	0.0153839	Up
GTSE1	-1.05778	2.96955	0.00172365	0.0153955	Down
MAGEA3	-3.53353	0.606854	0.00172456	0.0153955	Down
LRIG1	1.03671	3.68428	0.00172485	0.0153955	Up
CIDEB	-1.17987	0.599646	0.00173711	0.0154977	Down
ACP3	1.51802	3.56473	0.00173935	0.015505	Up
GPC3	1.6398	3.49304	0.00173982	0.015505	Up
FUT3	-1.5748	-2.07622	0.00174061	0.015505	Down
SLC6A17	1.77521	4.44222	0.00174115	0.015505	Up
CYP1B1	2.15677	5.31935	0.00174418	0.0155248	Up
C1orf87	2.85384	-3.01217	0.00174533	0.0155278	Up
ADAM23	1.25887	4.46401	0.00175462	0.0155894	Up
PSMB11	-1.67914	-4.10412	0.00175468	0.0155894	Down
TAL1	-1.22048	2.00745	0.00175665	0.0155925	Down
NAT16	-2.08182	0.845509	0.00175771	0.0155947	Down
KNG1	3.86619	0.000856892	0.001764	0.0156155	Up
BRINP3	-3.27518	1.22916	0.00176411	0.0156155	Down
TMEM184A	1.69058	4.46181	0.00176689	0.0156328	Up
GABRP	1.63741	-3.11388	0.00177218	0.0156581	Up
FGF10	-2.16052	-0.555592	0.00177323	0.0156587	Down
CHRNB3	3.63574	-2.64405	0.00177388	0.0156587	Up
HOXC11	-2.17478	0.978794	0.00178417	0.0157351	Down
CBX2	-1.10721	2.7915	0.00179141	0.0157844	Down
GAD2	3.60601	-2.74407	0.00180305	0.0158724	Up
ITK	1.74592	-0.0409773	0.00180456	0.0158785	Up
CITED2	1.03793	6.22167	0.00181679	0.0159788	Up
ASPN	1.26603	2.11321	0.00181862	0.0159806	Up
TMED6	1.69426	0.763646	0.00181866	0.0159806	Up
PIFO	1.64465	2.77452	0.00181957	0.0159813	Up
HTR5A	-2.80437	-2.14417	0.00182058	0.0159828	Down
CASKIN1	-1.40118	1.22645	0.00182191	0.0159873	Down
CFAP58	1.03641	-0.168817	0.00182632	0.0160041	Up
SPANXB1	-2.23332	-4.11036	0.00183283	0.0160391	Down
OIT3	2.01053	-1.31718	0.00183622	0.0160615	Up
CD300E	1.49883	-0.754685	0.00183826	0.016072	Up
GNMT	1.42389	0.69622	0.00183975	0.0160777	Up
WNT10B	2.89468	2.56044	0.00184899	0.0161438	Up
ORM1	3.56713	2.56638	0.00185053	0.0161499	Up
CPXM1	1.93174	1.97745	0.00185754	0.016189	Up
GNG4	-1.69964	0.493045	0.00186505	0.0162463	Down
FRZB	1.1415	2.80151	0.0018658	0.0162463	Up
DAB1	2.09664	-1.14732	0.00187199	0.0162716	Up
NFAM1	1.28533	2.06541	0.00187209	0.0162716	Up
GH2	-1.97113	-4.43534	0.00187468	0.01628	Down
BMP8B	-1.07359	0.402837	0.00187475	0.01628	Down
TMEM229A	3.18376	0.831602	0.00188361	0.0163494	Up
PLA2G4E	-1.97541	-3.39536	0.00188445	0.0163494	Down
KLK11	3.98886	-0.532724	0.00188667	0.016354	Up
MYO1F	1.05401	3.49833	0.00189419	0.0164118	Up
SLC13A1	3.34415	-3.42815	0.00190421	0.0164763	Up
MAGEA6	-3.09032	-1.09851	0.00191106	0.0165059	Down
CA6	3.76805	-2.08556	0.00191637	0.0165443	Up
WFIKKN1	-1.13647	0.964243	0.00192586	0.016589	Down
ACSM5	1.36455	0.177874	0.00193148	0.0166225	Up
NCF4	1.3297	2.59732	0.00195965	0.0168369	Up
GALR3	-1.37487	-3.01248	0.00196015	0.0168369	Down
PF4V1	-2.19798	-3.03939	0.00196078	0.0168369	Down
SERPING1	1.14925	5.82314	0.00196278	0.0168466	Up
CXCL14	3.03724	5.10392	0.00196422	0.0168514	Up
SLC2A4	-1.28934	3.87636	0.00197211	0.0168965	Down
THRSP	1.48056	-0.832271	0.00198473	0.0169971	Up
SLC39A2	1.87466	-2.56043	0.00198602	0.0170005	Up
PXDN	1.03851	4.91431	0.00198771	0.0170075	Up
SORCS2	-1.39886	3.04848	0.00199215	0.0170303	Down
FAM177B	1.18852	-0.696255	0.0019955	0.0170514	Up
HCG22	2.7872	-3.26198	0.0020055	0.0171063	Up
TFCP2L1	-1.35288	0.326534	0.00202067	0.0172008	Down
CD1B	3.11782	-3.4325	0.00203214	0.01728	Up
RD3	3.46667	-4.03702	0.00203646	0.017309	Up
TBX5	-2.33412	-0.0727352	0.00204386	0.0173555	Down
TMEM145	-1.17634	2.35849	0.00204463	0.0173555	Down
DNALI1	1.44431	2.95647	0.00205776	0.0174591	Up
IQCA1	-1.39945	1.98623	0.00206286	0.0174947	Down
FBXW10	-1.51407	0.00841924	0.00206565	0.0175107	Down
COL6A3	1.67251	6.99419	0.00206818	0.0175213	Up
MUCL1	-2.75782	3.4197	0.00208953	0.0176664	Down
LILRA1	1.36556	-0.861948	0.00210934	0.0178182	Up
NBPF4	-2.09832	-4.01803	0.00211983	0.0178808	Down
C16orf92	-1.60499	-3.98195	0.00211986	0.0178808	Down
LRRC38	-2.23335	3.27234	0.00212047	0.0178808	Down
NUTM2F	-1.82755	-3.22911	0.00212935	0.0179477	Down
MUC19	2.40289	-2.81065	0.00213216	0.0179544	Up
MYADML2	-1.25512	-3.27076	0.00213622	0.0179742	Down
MYBPC2	2.33384	-1.47377	0.00213835	0.0179842	Up
EXOC3L4	2.62563	0.791027	0.00214112	0.0179867	Up
SASH3	1.26318	2.36955	0.00214145	0.0179867	Up
ADH1A	3.05227	-3.43351	0.0021431	0.0179891	Up
PRTN3	-1.71619	-0.748957	0.00215437	0.0180401	Down
CCL11	4.16339	-1.19885	0.00215924	0.0180651	Up
TMEM74	-1.48367	-2.50423	0.0021639	0.018092	Down
RGS4	1.69536	3.34958	0.00217404	0.0181573	Up
CD53	1.18798	3.78838	0.00218355	0.0182288	Up
SERPINA9	-2.1016	-3.75163	0.00219775	0.0183394	Down
TSPAN10	1.46432	2.89558	0.00220033	0.0183495	Up
CMKLR1	1.4108	2.84029	0.00220155	0.0183495	Up
KRT71	3.08408	-3.56956	0.00220183	0.0183495	Up
TNF	1.75897	-1.90427	0.0022047	0.0183655	Up
ITGAX	1.08193	3.07461	0.00221069	0.0184003	Up
APCS	4.18612	-3.62972	0.00221079	0.0184003	Up
MAPK15	-1.84182	-0.278906	0.00222072	0.0184513	Down
CD300LF	1.3731	-0.261083	0.00222374	0.0184601	Up
ADCYAP1	2.25441	-1.67291	0.00224663	0.0186066	Up
SLC30A8	2.09667	-2.73519	0.00224798	0.0186066	Up
ITGA2B	-1.01722	-0.341781	0.00224913	0.0186066	Down
GPR35	-1.02183	0.537928	0.00225577	0.0186455	Down
TIGD4	1.18343	0.0192092	0.00226004	0.0186727	Up
TMEM119	1.72462	3.87126	0.00226691	0.0187135	Up
CLDN1	-1.05469	6.51211	0.00228393	0.0188113	Down
C1orf68	-2.03249	-4.4045	0.00228479	0.0188113	Down
PCDHB3	1.4125	0.647507	0.00230233	0.0189407	Up
GAP43	-1.80595	2.31894	0.00230545	0.0189584	Down
FOXD1	-1.52435	1.72953	0.0023139	0.019016	Down
VTN	1.66477	7.3596	0.00231526	0.019016	Up
NXPH4	-1.60055	1.66736	0.00231543	0.019016	Down
CHRNA1	3.14962	-1.441	0.00231779	0.0190191	Up
SPTSSB	2.18494	-0.129237	0.00232209	0.0190463	Up
MATN1	1.13558	-0.835535	0.00232509	0.0190612	Up
MSR1	1.07771	3.46817	0.00232629	0.0190612	Up
RFX8	1.77194	-0.541246	0.00232688	0.0190612	Up
TLCD3B	-1.24941	0.693724	0.00233231	0.0190926	Down
DSEL	-1.22473	3.88523	0.0023327	0.0190926	Down
LPA	-1.8843	0.0881406	0.00236777	0.0193057	Down
PKP2	1.93901	2.58701	0.00237454	0.0193512	Up
OSR1	1.79481	0.883961	0.00237716	0.0193576	Up
HSH2D	-1.21552	3.03139	0.00238923	0.0194394	Down
KCNE2	1.03111	-0.364692	0.00240225	0.019537	Up
SLC23A1	1.66586	-0.06075	0.00240927	0.0195859	Up
KCNIP3	1.2094	4.67377	0.00241839	0.0196361	Up
SGCD	1.46932	4.58073	0.00241851	0.0196361	Up
TLX3	-2.40823	-0.536516	0.00242209	0.0196568	Down
WDR87	2.46185	-2.86465	0.00242917	0.0196995	Up
FUT7	2.25241	0.330281	0.00243042	0.0196995	Up
ALDH1A3	1.75926	2.26142	0.00243558	0.0197254	Up
GALNT5	2.44314	-0.220954	0.00243567	0.0197254	Up
GSTA5	2.14248	-3.29282	0.00244207	0.019764	Up
PLEKHS1	-1.83938	-3.33844	0.00245137	0.0198275	Down
GAL3ST3	-1.68614	-4.27572	0.00246747	0.0199326	Down
CD28	1.59528	0.270706	0.00247558	0.0199813	Up
DDIT4L	1.72014	4.64349	0.00247674	0.0199823	Up
OXCT2	-1.24949	-2.15942	0.00248177	0.020011	Down
HBG2	1.37935	-2.74932	0.0024918	0.0200785	Up
CREB3L3	2.42049	1.54071	0.00249681	0.0201101	Up
FAT1	-1.11548	5.44815	0.00249781	0.0201101	Down
GC	6.05131	-2.09848	0.00251104	0.0201997	Up
CHRDL1	2.5241	-0.176625	0.00251327	0.0202034	Up
OXT	3.64439	-1.47129	0.0025136	0.0202034	Up
SSC4D	1.63293	3.83199	0.00252731	0.0202963	Up
NXNL1	-1.29624	-1.81164	0.00253807	0.0203363	Down
EVX1	-1.63495	2.45546	0.0025386	0.0203363	Down
COL16A1	1.39431	4.3349	0.00254107	0.0203476	Up
KCNS2	2.06149	-2.97521	0.00254317	0.0203559	Up
ACTL8	3.6166	-1.68656	0.0025499	0.0203928	Up
EPS8L2	-1.52154	3.78745	0.00255648	0.0204285	Down
CR1	2.62934	-0.119734	0.00256197	0.0204553	Up
GALNTL6	1.94381	-0.659134	0.00256468	0.0204685	Up
TFF1	3.58761	-0.313465	0.0025875	0.0206334	Up
CIDEA	-1.71124	-0.251147	0.00259047	0.0206486	Down
FTCD	1.92874	3.45046	0.00259273	0.020658	Up
MAL2	-1.62283	1.15674	0.0026043	0.0207265	Down
PRKCB	1.64735	2.654	0.00260456	0.0207265	Up
MGAM2	2.34802	-2.67211	0.0026136	0.0207757	Up
LAMB3	1.22741	5.28425	0.00261467	0.0207757	Up
METTL24	1.45825	-2.21162	0.00261506	0.0207757	Up
PDK4	-1.11662	8.87357	0.00261794	0.02079	Down
SH2D2A	-1.26394	0.426207	0.00262143	0.0208091	Down
DLX1	-1.71135	0.355125	0.0026245	0.0208131	Down
SLC6A13	-1.34364	0.375689	0.00262509	0.0208131	Down
RXFP2	3.32773	-3.73176	0.00262519	0.0208131	Up
PNLIPRP1	-1.60642	-4.10419	0.00263542	0.0208771	Down
SLAMF6	1.56671	-0.0171242	0.00265978	0.0210267	Up
ACKR1	1.78092	1.44208	0.0026622	0.0210371	Up
SELENBP1	-1.27355	3.348	0.00266622	0.0210573	Down
MCTP2	-1.36093	2.60681	0.00267032	0.0210754	Down
RTP3	-2.70641	-2.82169	0.0026744	0.0210911	Down
HSPB7	1.66798	6.43711	0.0026756	0.0210911	Up
TMEM154	1.21362	-0.535988	0.00267966	0.0211058	Up
HGD	2.52434	1.83603	0.00268326	0.0211254	Up
APOH	3.89707	-1.22002	0.00270046	0.0212348	Up
CATSPER1	1.82737	0.246084	0.00270524	0.0212637	Up
FHIP1A	1.21983	0.314326	0.00271028	0.021293	Up
CASP12	1.10833	-1.84383	0.00271119	0.021293	Up
RYR1	-1.0664	3.3473	0.00271426	0.0213084	Down
STUM	1.77177	0.382574	0.00271845	0.0213243	Up
LHX3	-1.63914	-3.25736	0.0027185	0.0213243	Down
CCDC80	1.52267	5.88216	0.00271988	0.0213264	Up
APBA1	1.15807	1.42372	0.00272284	0.0213409	Up
CABP7	-1.78615	4.16269	0.00273929	0.0214436	Down
P2RX7	1.00782	3.5686	0.00274173	0.0214469	Up
CYB5R2	-1.31966	2.03128	0.00274194	0.0214469	Down
ADGRV1	1.94218	6.80319	0.00275348	0.0215109	Up
ERVV-2	5.26053	-2.51172	0.00278339	0.0217093	Up
HYAL1	-1.05609	4.83873	0.00279532	0.0217935	Down
SORCS1	-2.27914	3.22059	0.00280279	0.0218429	Down
MYH2	-2.15768	-1.38403	0.00280721	0.0218685	Down
OR5V1	5.89752	-2.61709	0.00281648	0.0219229	Up
DNAH7	1.04998	0.856405	0.00282523	0.0219821	Up
MEX3A	-1.05753	1.63163	0.00283392	0.0220408	Down
CLEC12B	2.00526	-3.2946	0.00283653	0.0220473	Up
TFF3	1.51416	0.734573	0.00284305	0.0220672	Up
C4orf17	3.23187	-3.74075	0.00284476	0.0220716	Up
MAJIN	-1.8837	-1.88121	0.00284698	0.0220742	Down
POU2AF1	2.37763	-0.626178	0.00286785	0.0222149	Up
LOXHD1	1.32175	-1.28936	0.00286982	0.0222212	Up
IDO2	1.61178	-1.52895	0.00287992	0.0222904	Up
SOWAHA	-1.68052	0.0980767	0.00288941	0.022339	Down
TMPRSS11F	3.12765	-3.24895	0.00288969	0.022339	Up
C21orf62	1.94375	-1.02783	0.00289123	0.022342	Up
TAGLN3	1.99895	-1.98008	0.00290298	0.0224057	Up
NAALADL2	1.0561	0.59904	0.00290912	0.0224294	Up
C1orf105	2.13822	-0.0111273	0.00290927	0.0224294	Up
LTB	1.62912	0.681526	0.00290955	0.0224294	Up
TYROBP	1.13391	5.09551	0.00291346	0.0224506	Up
NXF3	2.0789	-1.59076	0.00292758	0.0225504	Up
MOV10L1	-1.68925	0.147569	0.00293525	0.0225925	Down
SELENOV	-1.91867	-4.00134	0.00293621	0.0225925	Down
IGFALS	1.85665	2.03643	0.00293658	0.0225925	Up
LHFPL1	-1.5099	-0.94693	0.00295166	0.0226722	Down
ZDHHC11B	-1.34183	0.752281	0.00296351	0.0227451	Down
CARMIL3	-1.18471	1.15625	0.00296937	0.0227674	Down
ZNF750	-1.22722	-2.49588	0.00296998	0.0227674	Down
LMOD3	1.61516	-0.958153	0.00297302	0.0227817	Up
SYTL1	-1.17186	0.696635	0.00298758	0.0228681	Down
ADAM19	-1.11848	3.45508	0.00298787	0.0228681	Down
SCGB2A2	-1.81657	-3.56189	0.00301002	0.023001	Down
RNF225	-2.02077	-4.32	0.00301882	0.0230318	Down
CSMD1	2.38752	-1.22846	0.00301884	0.0230318	Up
GABRA4	4.11507	-2.59201	0.00302369	0.0230597	Up
NEK2	-1.05837	2.69425	0.00303477	0.023135	Down
SH2D1B	1.28019	-2.05118	0.003056	0.0232645	Up
CRTAM	1.84996	-1.32492	0.00305659	0.0232645	Up
C1orf100	-1.0289	-3.08965	0.00305892	0.023273	Down
SMIM6	2.6541	-2.8253	0.00307086	0.0233464	Up
FUT6	-1.52116	-3.91388	0.00307803	0.0233774	Down
TM4SF19-DYNLT2B	-1.37869	-4.18857	0.00307873	0.0233774	Down
SEPTIN3	-1.09826	1.47016	0.0030923	0.023462	Down
DPP6	2.73533	0.540027	0.00310095	0.023509	Up
ZNF804B	4.5295	-1.82365	0.00310297	0.023515	Up
PXT1	2.15959	-1.49525	0.00311847	0.0236065	Up
CAPN12	-1.15498	0.227828	0.00311905	0.0236065	Down
ABCB4	-1.536	5.75009	0.00312097	0.0236065	Down
RORC	2.74609	3.37366	0.00312117	0.0236065	Up
BAIAP3	-1.01599	5.49829	0.00312914	0.0236533	Down
ELFN1	-1.01259	1.00719	0.00312982	0.0236533	Down
GBP2	1.25322	6.31131	0.00313275	0.0236661	Up
TMIGD3	1.09451	3.31087	0.00315843	0.023804	Up
DDC	2.67175	2.26402	0.003166	0.0238517	Up
STAP2	1.06455	4.3936	0.00318398	0.0239496	Up
FCGBP	1.68591	6.33337	0.00319514	0.0240242	Up
PCARE	-2.1497	-3.66456	0.00320314	0.0240655	Down
FMO2	1.80941	1.67552	0.00320562	0.0240747	Up
SCIMP	1.15983	0.606969	0.00321435	0.0241309	Up
PAPPA	-1.41391	1.04998	0.00321792	0.0241482	Down
AQP5	3.90567	3.12721	0.0032233	0.0241792	Up
KLK7	-2.01732	-2.35022	0.00322846	0.0241996	Down
FOXH1	-1.03842	-2.43328	0.00322855	0.0241996	Down
ECM2	1.33789	3.49309	0.00324266	0.0242675	Up
UTS2	-1.93531	-0.739851	0.00324538	0.0242785	Down
JHY	1.35497	-0.298762	0.00325123	0.0243128	Up
PPP3R2	-1.68723	-4.02475	0.00326219	0.0243763	Down
C10orf105	1.47554	-3.15934	0.00326319	0.0243763	Up
FGF21	-2.5097	-1.31294	0.00327155	0.0244267	Down
SPTB	-1.34623	1.68276	0.00327542	0.0244461	Down
SIGLEC8	1.47252	1.58991	0.00327938	0.0244662	Up
ADGRB3	-1.64296	0.621845	0.0032831	0.0244844	Down
MYCL	1.25006	-0.735327	0.00328467	0.0244866	Up
NAT8B	1.20063	-2.73414	0.00330198	0.0245871	Up
SGK2	1.60494	1.50031	0.00330961	0.0246273	Up
TM4SF5	5.60533	-2.24992	0.00331408	0.0246485	Up
KIFC1	-1.042	3.71618	0.00331631	0.0246556	Down
SPATA4	1.79856	-0.978506	0.00331946	0.0246695	Up
SLCO6A1	-1.96734	-3.40654	0.00333296	0.0247507	Down
TEX101	-1.83998	-1.56723	0.00334129	0.0247934	Down
FIGNL2	-1.19434	-2.07042	0.0033439	0.0248032	Down
GSTT2B	-1.59473	3.8966	0.00334604	0.0248095	Down
CIBAR2	2.62255	-3.25446	0.00336196	0.0248891	Up
PLAC9	1.13021	2.49951	0.0034074	0.0251577	Up
SHISA3	1.7262	2.81215	0.0034105	0.0251613	Up
WNT5A	-1.14041	3.76847	0.00343003	0.0252666	Down
ANKRD35	1.5091	-0.193899	0.00344091	0.0253273	Up
IL36G	-1.52469	-3.14607	0.00344887	0.0253665	Down
ATP8B4	1.16762	1.42334	0.00346846	0.0254837	Up
CKAP2L	-1.1045	2.68013	0.00347011	0.0254837	Down
FAM170B	2.62909	-4.12382	0.00348057	0.0255324	Up
RGS13	2.67614	-1.36853	0.00348205	0.0255324	Up
PCDHA7	1.57757	0.60073	0.00348698	0.0255588	Up
F11	3.91391	-0.0951572	0.00349862	0.0256001	Up
PADI2	1.8863	2.53424	0.00349928	0.0256001	Up
CYP4B1	1.95476	-0.803193	0.00350682	0.0256163	Up
WFIKKN2	-2.1649	1.62852	0.00350994	0.0256294	Down
MEFV	-1.19545	-1.00374	0.00351615	0.0256552	Down
DSC1	3.25991	-3.25064	0.00352449	0.0256966	Up
POTEC	-2.60709	-4.1484	0.00352712	0.0256967	Down
ZNF831	1.81164	-1.77627	0.00353551	0.0257476	Up
SCEL	-1.90316	0.140732	0.00353976	0.0257602	Down
CD180	1.25683	0.311771	0.00354101	0.0257602	Up
C1orf162	1.16729	3.05958	0.00357078	0.0259553	Up
DPP10	-1.48058	4.23013	0.0036141	0.0262603	Down
FPR1	1.71915	1.83446	0.00363818	0.0263854	Up
TRAF3IP3	1.2006	0.471137	0.00364662	0.0264082	Up
GALNT14	1.27094	1.1316	0.00364682	0.0264082	Up
HCK	1.16741	2.91877	0.00366298	0.026478	Up
BHLHE23	-1.9746	-4.33655	0.00366308	0.026478	Down
LHFPL5	-1.7678	-4.22593	0.00366391	0.026478	Down
FAM83A	-2.13399	3.17755	0.00366473	0.026478	Down
KHK	1.40932	3.24075	0.00366746	0.0264878	Up
FGF1	1.31821	-0.179256	0.00368315	0.0265812	Up
C1S	1.26584	7.09867	0.00368993	0.0266201	Up
MST1R	-1.24774	-1.07171	0.00370229	0.0266905	Down
WNT10A	-1.34876	-1.53171	0.00370405	0.0266905	Down
C17orf99	2.59352	-2.72796	0.00370594	0.0266905	Up
HAVCR2	1.03302	3.15245	0.00371204	0.0266995	Up
GAGE10	-1.55186	-3.88757	0.00371506	0.0267105	Down
C20orf141	2.61324	-3.90934	0.00371682	0.0267105	Up
DIRAS2	2.5883	1.08052	0.00371775	0.0267105	Up
CASR	3.89778	0.570373	0.00373047	0.0267919	Up
ST8SIA3	-2.9236	-0.600622	0.00374379	0.0268775	Down
SLITRK3	-2.40159	-2.39932	0.00375487	0.026937	Down
CGA	-1.83927	-3.71074	0.00377982	0.0270857	Down
PRR16	1.42898	1.61884	0.00378977	0.0271309	Up
MARVELD3	-1.00948	-1.38533	0.0037926	0.0271344	Down
[truncated: 338 more rows]
