# Supplementary material for: The Characteristics of Tumor Microenvironment Predict Survival and Response to Immunotherapy in Adrenocortical Carcinomas
Source: Cells. 2023 Feb 27;12(5):755. doi: 10.3390/cells12050755 (PMC10000893; doi:10.3390/cells12050755)
Supplement: Supplementary file 1 [file cells-12-00755-s001.zip › Table S3.xlsx]

## Sheet: Sheet1
Genesymbol	logFC	logCPM	PValue	FDR	Group
KLRB1	3.59955	0.351758	4.48e-19	8.62e-15	Up
F13A1	4.34358	5.12654	1.12e-18	1.08e-14	Up
HLA-DPB1	2.45187	6.62501	5.63e-18	3.61e-14	Up
HLA-DRB1	2.53723	7.39144	1.02e-17	4.89e-14	Up
CD244	5.93906	1.22417	5.74e-17	1.85e-13	Up
IL10RA	2.53726	3.45131	5.79e-17	1.85e-13	Up
CD74	2.52008	9.90549	1.15e-16	3.16e-13	Up
HLA-DRA	2.45936	8.00695	1.85e-16	4.45e-13	Up
LAMC2	4.89673	2.06488	2.44e-16	5.21e-13	Up
MPEG1	2.54413	3.84378	5.67e-16	1.08e-12	Up
PTPRC	2.68321	3.01573	6.35e-16	1.08e-12	Up
HLA-DQA1	2.66782	4.53726	7.24e-16	1.08e-12	Up
PRAP1	-6.58399	1.15455	7.52e-16	1.08e-12	Down
ARHGDIG	-4.57676	0.958398	7.85e-16	1.08e-12	Down
TESPA1	4.32599	0.239938	9.67e-16	1.24e-12	Up
SLC40A1	2.95803	7.90521	1.15e-15	1.38e-12	Up
CD14	2.78359	6.61241	1.23e-15	1.39e-12	Up
CD4	2.47037	4.53318	1.36e-15	1.46e-12	Up
CXCR6	3.69174	0.239235	2.25e-15	2.19e-12	Up
IL2RB	2.8432	2.05088	2.29e-15	2.19e-12	Up
CD7	4.31822	2.20369	2.39e-15	2.19e-12	Up
LTB	3.27588	0.681347	2.52e-15	2.21e-12	Up
IRF1	1.71118	4.56198	4.15e-15	3.24e-12	Up
PLAAT4	2.75124	3.0479	4.19e-15	3.24e-12	Up
HLA-DOA	2.84063	3.18122	4.21e-15	3.24e-12	Up
GZMA	3.43613	1.39664	4.43e-15	3.27e-12	Up
CCR2	3.57264	-0.373581	4.6e-15	3.27e-12	Up
GGTA1	2.25152	3.10342	4.97e-15	3.41e-12	Up
TMC8	2.30255	2.11245	5.71e-15	3.69e-12	Up
ITK	3.2929	-0.0410682	5.9e-15	3.69e-12	Up
CD3E	3.42091	1.68262	5.95e-15	3.69e-12	Up
IKZF3	3.29658	1.28272	6.28e-15	3.78e-12	Up
FOLR2	3.05973	4.42717	6.77e-15	3.88e-12	Up
PYHIN1	3.6331	-0.777736	6.87e-15	3.88e-12	Up
CSF1	2.5631	5.58359	7.41e-15	4.07e-12	Up
PRF1	2.70432	1.79596	8.08e-15	4.2e-12	Up
ARHGAP30	2.12725	2.65602	8.09e-15	4.2e-12	Up
ZGLP1	-3.62804	3.41089	8.41e-15	4.25e-12	Down
SLCO2B1	2.39041	4.68728	9.88e-15	4.87e-12	Up
PLPPR3	-4.83295	-0.0807815	1.06e-14	5.11e-12	Down
PIK3AP1	2.38244	3.15552	1.4e-14	6.58e-12	Up
CCR5	3.0897	0.859307	1.46e-14	6.69e-12	Up
IL16	2.00683	2.44045	1.66e-14	7.43e-12	Up
CSF1R	2.42319	5.35584	1.83e-14	7.99e-12	Up
COL2A1	-5.01144	3.82276	1.96e-14	8.35e-12	Down
HLA-E	1.50987	9.1243	2.13e-14	8.73e-12	Up
MOB4	-1.81209	6.38762	2.14e-14	8.73e-12	Down
CD247	2.56198	0.531706	2.22e-14	8.9e-12	Up
VNN1	4.69198	1.3175	2.62e-14	1.03e-11	Up
SNX20	2.66625	0.686545	2.81e-14	1.08e-11	Up
CD2	3.5135	1.35812	2.91e-14	1.1e-11	Up
SYK	2.43257	2.91803	3.23e-14	1.19e-11	Up
SERPINA1	4.54584	5.12301	3.78e-14	1.37e-11	Up
CST7	2.94214	0.98868	5.49e-14	1.96e-11	Up
PLAT	2.92242	5.32485	5.65e-14	1.98e-11	Up
CASP1	2.42736	3.39811	5.75e-14	1.98e-11	Up
INPP5D	1.77071	3.58141	6.16e-14	2.08e-11	Up
MS4A6A	2.29466	4.44695	6.36e-14	2.11e-11	Up
CCL5	3.0178	3.65869	6.63e-14	2.12e-11	Up
HLA-DQB1	2.45252	5.58335	6.66e-14	2.12e-11	Up
JAML	2.66811	1.77696	6.73e-14	2.12e-11	Up
TNFSF8	2.60557	-0.684187	7.6e-14	2.36e-11	Up
IKZF1	2.44753	1.72874	9.94e-14	3.03e-11	Up
SHISA7	-3.9827	-0.558793	1.18e-13	3.54e-11	Down
IL2RA	4.13351	1.05973	1.4e-13	4.07e-11	Up
SLAMF6	2.94965	-0.0172881	1.4e-13	4.07e-11	Up
HLA-DPA1	2.22993	7.05696	1.53e-13	4.39e-11	Up
VAMP8	2.41176	4.18181	1.57e-13	4.42e-11	Up
LILRB2	2.37675	2.07771	1.59e-13	4.42e-11	Up
MS4A7	2.27915	3.91783	1.61e-13	4.43e-11	Up
IL2RG	2.59261	2.27375	2.27e-13	6.14e-11	Up
MS4A4A	2.42113	3.44516	2.31e-13	6.18e-11	Up
SCML4	3.57237	-1.13733	2.37e-13	6.25e-11	Up
CD40LG	3.67273	-2.29971	2.55e-13	6.62e-11	Up
MGAT4A	1.46591	3.58203	2.6e-13	6.65e-11	Up
MFAP4	5.87002	7.11744	2.64e-13	6.69e-11	Up
SECTM1	3.18219	2.82016	2.83e-13	7.06e-11	Up
SLAMF1	3.22631	-1.24094	2.93e-13	7.18e-11	Up
PTAFR	2.30518	2.27122	2.95e-13	7.18e-11	Up
HPX	-2.86077	1.29734	3.09e-13	7.32e-11	Down
CD79A	4.77108	2.56562	3.11e-13	7.32e-11	Up
ASB17	-6.29154	-1.6761	3.12e-13	7.32e-11	Down
PLEK	2.41313	2.68223	3.27e-13	7.58e-11	Up
EFNA2	-3.58994	0.192432	3.42e-13	7.82e-11	Down
CR1	5.03289	-0.119522	3.61e-13	8.17e-11	Up
HLA-DRB5	2.79765	6.05402	3.91e-13	8.74e-11	Up
HDC	6.00411	-0.556057	4.19e-13	9.25e-11	Up
NCKAP1L	2.27937	3.29817	4.81e-13	1.04e-10	Up
HLA-DMA	1.80189	5.55841	4.84e-13	1.04e-10	Up
GBP5	3.09784	1.76217	4.9e-13	1.05e-10	Up
LAIR1	2.29659	3.63429	5.5e-13	1.16e-10	Up
CYBB	2.55169	4.07484	5.54e-13	1.16e-10	Up
SH2D1A	3.46305	-0.632593	5.63e-13	1.16e-10	Up
NKG7	2.56953	2.2142	5.87e-13	1.2e-10	Up
CD69	3.06549	0.749567	7.22e-13	1.46e-10	Up
CD3D	3.34179	0.286301	7.87e-13	1.58e-10	Up
TRAF3IP3	2.22631	0.470998	8.72e-13	1.73e-10	Up
CTSW	2.68872	0.829375	9.59e-13	1.88e-10	Up
AIM2	5.49074	1.38511	1e-12	1.94e-10	Up
CD48	2.63886	1.52627	1.02e-12	1.96e-10	Up
HGF	3.53469	3.71865	1.14e-12	2.18e-10	Up
ONECUT3	-4.76619	-0.927746	1.19e-12	2.24e-10	Down
CIITA	1.824	3.27226	1.21e-12	2.27e-10	Up
MSC	3.54628	4.26898	1.26e-12	2.33e-10	Up
SPN	2.3087	1.20608	1.4e-12	2.56e-10	Up
HLA-F	1.75358	5.84924	1.62e-12	2.94e-10	Up
SLA	2.30996	3.20538	1.75e-12	3.14e-10	Up
CD209	3.45721	2.65714	1.98e-12	3.52e-10	Up
CRTAM	3.39728	-1.32473	2.13e-12	3.76e-10	Up
TCEAL2	-5.04404	1.68926	2.33e-12	4.05e-10	Down
PDCD1LG2	2.4992	-0.0280801	2.34e-12	4.05e-10	Up
GSTT2	-4.59091	0.732363	2.41e-12	4.14e-10	Down
FILIP1L	2.01217	3.88748	2.48e-12	4.23e-10	Up
FASLG	3.81585	-1.59733	2.89e-12	4.84e-10	Up
RAB17	4.92976	3.57319	2.89e-12	4.84e-10	Up
CMKLR1	2.46155	2.8403	2.92e-12	4.85e-10	Up
CXCL5	8.62217	4.08481	2.98e-12	4.89e-10	Up
ITGAM	2.20929	2.79398	3.12e-12	5.06e-10	Up
LY9	3.00432	-0.898589	3.13e-12	5.06e-10	Up
MMP17	-3.24175	3.31831	3.24e-12	5.18e-10	Down
TLR8	3.04308	-0.448702	3.76e-12	5.95e-10	Up
NLRP3	2.61072	0.903376	3.77e-12	5.95e-10	Up
CSF2RB	2.18005	1.40088	3.95e-12	6.17e-10	Up
GPR132	2.34169	0.249778	4.1e-12	6.36e-10	Up
APOL3	1.4768	3.57904	4.31e-12	6.63e-10	Up
RCSD1	1.75671	3.06073	4.41e-12	6.73e-10	Up
IGFBP4	2.2606	7.556	4.71e-12	7.1e-10	Up
ITGAL	1.9572	2.62125	4.73e-12	7.1e-10	Up
FREM2	-5.88812	3.02733	4.96e-12	7.39e-10	Down
AOAH	2.32701	1.77362	5.16e-12	7.64e-10	Up
CTRB2	-3.62781	-0.317538	6.35e-12	9.32e-10	Down
STAB1	1.9393	6.51149	6.62e-12	9.65e-10	Up
IL12RB1	2.44082	0.613232	6.71e-12	9.7e-10	Up
COLEC12	3.19419	3.13265	7.05e-12	1.01e-09	Up
SASH3	2.1441	2.36954	7.56e-12	1.08e-09	Up
NCF4	2.24422	2.59731	7.65e-12	1.08e-09	Up
SP140	2.45281	0.311517	7.99e-12	1.12e-09	Up
CYSLTR1	2.11698	0.310035	8.01e-12	1.12e-09	Up
CXCL12	2.84393	4.5626	8.81e-12	1.22e-09	Up
CD300E	2.52372	-0.754875	8.88e-12	1.22e-09	Up
PRDM1	1.93508	2.69175	9e-12	1.23e-09	Up
FBXO32	2.28701	4.79671	1.01e-11	1.37e-09	Up
PAPOLB	-4.23526	-2.46283	1.04e-11	1.4e-09	Down
PARP15	2.4196	-0.821383	1.06e-11	1.41e-09	Up
FMNL3	1.42942	4.86401	1.12e-11	1.49e-09	Up
FLI1	1.48509	3.2906	1.16e-11	1.53e-09	Up
CD33	2.44112	1.18167	1.17e-11	1.53e-09	Up
C16orf54	2.61629	-0.689918	1.21e-11	1.57e-09	Up
CXCL1	6.13799	2.01117	1.31e-11	1.69e-09	Up
SELL	2.34046	1.26302	1.33e-11	1.69e-09	Up
ARHGAP9	2.09636	1.98873	1.33e-11	1.69e-09	Up
P2RY13	2.77337	1.21546	1.37e-11	1.73e-09	Up
SIRPG	3.61551	-0.891897	1.42e-11	1.78e-09	Up
XCL2	3.74745	-1.96129	1.49e-11	1.86e-09	Up
CES1	6.31519	4.55141	1.5e-11	1.86e-09	Up
GNLY	2.75112	1.47947	1.58e-11	1.94e-09	Up
KCNG3	-2.98926	0.996564	1.61e-11	1.97e-09	Down
BHLHE22	4.285	0.771581	1.67e-11	2.04e-09	Up
GZMK	3.4778	0.420635	1.73e-11	2.09e-09	Up
EVI2B	1.90036	2.24624	1.74e-11	2.09e-09	Up
ARL11	2.80431	1.75243	1.75e-11	2.09e-09	Up
GIMAP6	1.40389	3.31057	1.77e-11	2.1e-09	Up
ARAP3	1.69961	4.49562	1.78e-11	2.1e-09	Up
SIDT1	2.63891	0.783639	1.8e-11	2.11e-09	Up
CCL8	2.98172	-0.0105644	1.85e-11	2.15e-09	Up
LIPC	4.91458	0.304818	1.87e-11	2.17e-09	Up
ZNF831	3.21044	-1.77635	1.94e-11	2.23e-09	Up
GIMAP8	1.51763	3.39272	1.95e-11	2.23e-09	Up
KRT17	5.94223	3.72741	1.98e-11	2.25e-09	Up
FCGR2A	1.97898	4.00118	2.14e-11	2.42e-09	Up
SH3YL1	-1.33974	5.53054	2.38e-11	2.67e-09	Down
CCR1	2.26079	1.84427	2.49e-11	2.78e-09	Up
HCK	2.04951	2.91877	2.55e-11	2.83e-09	Up
CD38	2.5024	0.850798	2.61e-11	2.87e-09	Up
THEMIS	3.18083	-1.7035	2.62e-11	2.87e-09	Up
PRNP	1.31299	6.43107	2.69e-11	2.94e-09	Up
CSGALNACT1	2.16666	5.25418	2.71e-11	2.95e-09	Up
GNA15	2.4135	2.10193	2.85e-11	3.08e-09	Up
S100A9	3.7013	4.05111	2.87e-11	3.08e-09	Up
C1QA	2.24844	7.04427	2.89e-11	3.09e-09	Up
PRLHR	-6.06376	0.706691	3.17e-11	3.36e-09	Down
CYP3A4	4.95276	4.2239	3.41e-11	3.59e-09	Up
BRINP3	-7.10742	1.22924	3.42e-11	3.59e-09	Down
CTRB1	-3.68565	0.607429	3.48e-11	3.63e-09	Down
LYZ	2.37036	3.46779	3.53e-11	3.67e-09	Up
CNPY1	-6.0094	-1.19027	3.87e-11	3.99e-09	Down
GPR3	-2.49625	2.7033	3.88e-11	3.99e-09	Down
CEMIP	3.97318	2.67785	3.9e-11	3.99e-09	Up
RGS18	2.22969	-0.0368765	3.92e-11	3.99e-09	Up
GPSM3	1.75653	3.06063	3.96e-11	3.99e-09	Up
ITGB2	1.95816	5.03351	3.97e-11	3.99e-09	Up
FAM20A	3.34453	2.87578	4e-11	4.01e-09	Up
GIMAP1	1.52436	2.53453	4.1e-11	4.09e-09	Up
BARX1	-4.75057	1.49601	4.2e-11	4.16e-09	Down
AIF1	2.14279	3.89827	4.22e-11	4.16e-09	Up
BIN2	1.94886	1.71946	4.51e-11	4.41e-09	Up
TIGIT	3.39426	-0.107499	4.52e-11	4.41e-09	Up
CYTIP	2.09886	1.08601	4.81e-11	4.67e-09	Up
TGM2	2.15986	7.50766	4.93e-11	4.77e-09	Up
BATF2	1.74018	1.42054	5.07e-11	4.87e-09	Up
CD3G	3.0021	-0.935504	5.21e-11	4.99e-09	Up
SLC27A2	3.75286	3.72801	5.24e-11	4.99e-09	Up
M1AP	2.76236	-0.958429	5.56e-11	5.26e-09	Up
RTL1	-3.89011	0.488518	5.76e-11	5.43e-09	Down
CD8B	3.42671	-0.342292	5.9e-11	5.54e-09	Up
CEL	3.4192	4.11277	6.04e-11	5.61e-09	Up
SLAMF8	2.25495	2.2526	6.04e-11	5.61e-09	Up
RFX6	-3.77383	-1.08297	6.32e-11	5.85e-09	Down
ARHGDIB	1.35623	5.91034	6.66e-11	6.12e-09	Up
CXCR3	2.8568	-0.556632	6.71e-11	6.14e-09	Up
PTPN22	2.64121	0.219919	6.81e-11	6.2e-09	Up
STX11	2.24905	1.17248	6.87e-11	6.23e-09	Up
TMEM106A	2.07334	1.71742	7.08e-11	6.39e-09	Up
MBP	2.62342	2.66158	7.42e-11	6.67e-09	Up
IL18BP	1.23608	3.31812	7.87e-11	7.03e-09	Up
GTSF1	4.12151	-0.733567	8.77e-11	7.77e-09	Up
RHEX	5.53579	-1.30878	8.87e-11	7.82e-09	Up
GPR65	2.35285	0.763981	9.05e-11	7.95e-09	Up
TNS4	8.43305	2.50297	9.52e-11	8.32e-09	Up
CLEC7A	2.08729	1.24233	9.58e-11	8.34e-09	Up
MRC1	2.28402	3.99424	9.91e-11	8.53e-09	Up
GIMAP7	1.60017	2.99994	9.92e-11	8.53e-09	Up
RHOH	2.83654	0.207895	9.94e-11	8.53e-09	Up
ACSL5	2.14948	3.12897	1.05e-10	8.98e-09	Up
GPR34	2.01588	2.41398	1.07e-10	9.03e-09	Up
FGL2	1.84312	3.81186	1.07e-10	9.03e-09	Up
BTK	2.04381	1.53371	1.22e-10	1.03e-08	Up
CLEC12A	2.66466	-0.800166	1.25e-10	1.05e-08	Up
PLAU	2.87483	4.0017	1.25e-10	1.05e-08	Up
LCK	2.20827	0.899891	1.36e-10	1.13e-08	Up
FCN1	2.30975	0.947731	1.36e-10	1.13e-08	Up
SLC2A6	-2.07087	4.4807	1.37e-10	1.13e-08	Down
CDH15	-3.20027	1.43641	1.38e-10	1.14e-08	Down
ADGRG5	2.74724	-0.719274	1.41e-10	1.15e-08	Up
CTLA4	3.35073	-1.20248	1.51e-10	1.23e-08	Up
CTSG	7.30795	0.498008	1.52e-10	1.23e-08	Up
CD200R1	2.24355	-0.318943	1.55e-10	1.25e-08	Up
GBP2	2.10474	6.31131	1.56e-10	1.26e-08	Up
GRAP2	2.99877	-0.586957	1.57e-10	1.26e-08	Up
CP	4.40403	3.1318	1.62e-10	1.29e-08	Up
GJB1	7.87631	1.44642	1.63e-10	1.29e-08	Up
CD53	1.91466	3.78838	1.68e-10	1.33e-08	Up
C1QC	2.06902	6.62831	1.79e-10	1.41e-08	Up
CFB	3.19755	2.08939	1.83e-10	1.44e-08	Up
GNG13	-3.9441	-2.05531	1.87e-10	1.46e-08	Down
PLA2G2D	3.47033	-2.6241	1.88e-10	1.47e-08	Up
PROK1	7.26815	6.09346	1.9e-10	1.47e-08	Up
CYP1B1	3.48727	5.31935	1.93e-10	1.49e-08	Up
CNTNAP3	-2.38905	0.676211	1.94e-10	1.49e-08	Down
GZMH	2.69963	0.449833	1.98e-10	1.51e-08	Up
GZMB	2.82616	0.393531	1.99e-10	1.51e-08	Up
ASGR2	2.31738	-1.77929	1.99e-10	1.51e-08	Up
CD163	2.25978	5.26428	2e-10	1.51e-08	Up
RAN	-1.07232	8.68504	2.18e-10	1.64e-08	Down
ST6GALNAC1	-4.01653	0.477321	2.18e-10	1.64e-08	Down
HAS1	6.27247	2.88611	2.19e-10	1.64e-08	Up
RARB	1.79843	2.6042	2.23e-10	1.66e-08	Up
ADAP2	1.67942	2.80078	2.28e-10	1.69e-08	Up
TFEC	2.02397	0.783171	2.32e-10	1.72e-08	Up
C1QB	2.09967	6.99304	2.35e-10	1.73e-08	Up
TAGAP	2.04021	2.11176	2.36e-10	1.73e-08	Up
FPR1	2.95468	1.83451	2.37e-10	1.74e-08	Up
SBSPON	-2.37036	2.97795	2.57e-10	1.87e-08	Down
GRIN2D	-2.44105	2.78883	2.64e-10	1.92e-08	Down
EREG	7.46526	1.86584	2.74e-10	1.98e-08	Up
SFN	5.4044	2.54527	2.81e-10	2.03e-08	Up
TBXAS1	1.85461	3.14362	2.84e-10	2.03e-08	Up
RASGRP4	1.96292	0.577736	2.86e-10	2.03e-08	Up
XPNPEP2	5.42325	2.28229	2.86e-10	2.03e-08	Up
ADGRD1	-3.77738	4.50669	2.87e-10	2.03e-08	Down
CD1C	4.00152	-0.834007	2.88e-10	2.03e-08	Up
TPSAB1	5.1571	2.41259	2.89e-10	2.04e-08	Up
PHLDB2	1.85229	4.16608	2.9e-10	2.04e-08	Up
ADCY5	3.16973	3.71132	2.96e-10	2.07e-08	Up
PIK3CD	1.74702	2.48982	3.08e-10	2.14e-08	Up
IL6	4.64611	2.24929	3.15e-10	2.19e-08	Up
CCL13	4.74835	0.441147	3.26e-10	2.25e-08	Up
S100A8	3.51235	2.80488	3.27e-10	2.25e-08	Up
FCGR3B	4.75014	0.79928	3.3e-10	2.27e-08	Up
CD84	1.98587	2.12665	3.46e-10	2.36e-08	Up
PTGES	3.40403	3.26511	3.48e-10	2.37e-08	Up
RIIAD1	3.69942	0.53727	3.5e-10	2.38e-08	Up
TPH1	4.29392	1.09785	3.61e-10	2.44e-08	Up
HPGDS	2.64601	1.10452	3.62e-10	2.44e-08	Up
CLEC10A	3.34179	1.01728	3.65e-10	2.46e-08	Up
PTPRO	2.45456	0.351751	3.81e-10	2.55e-08	Up
RNF144B	1.54378	2.93591	3.85e-10	2.57e-08	Up
EN2	-3.0152	0.554254	3.94e-10	2.62e-08	Down
ADGRE3	4.89907	-1.74281	3.97e-10	2.63e-08	Up
CCL2	2.37099	3.18644	3.99e-10	2.64e-08	Up
GPR55	3.08096	-2.18616	4.31e-10	2.84e-08	Up
C2CD4C	-2.81008	1.4	4.35e-10	2.85e-08	Down
PLEKHJ1	-1.07345	6.38464	4.38e-10	2.87e-08	Down
PSMB10	1.20214	4.76941	4.5e-10	2.94e-08	Up
ANXA8	6.02283	0.253256	4.58e-10	2.97e-08	Up
KHK	2.37446	3.24077	4.66e-10	3.01e-08	Up
UBE2S	-1.28248	5.26889	4.81e-10	3.1e-08	Down
RAB27B	4.66119	0.626099	5.3e-10	3.4e-08	Up
ADGRG6	2.54438	1.30817	5.34e-10	3.41e-08	Up
ANPEP	3.39238	4.06117	5.4e-10	3.44e-08	Up
GPR171	2.85466	-1.36726	5.67e-10	3.6e-08	Up
WAS	1.80168	2.5218	5.93e-10	3.75e-08	Up
HCLS1	1.63464	4.56805	6.19e-10	3.89e-08	Up
PLCB2	1.84115	2.96685	6.2e-10	3.89e-08	Up
HLA-DQB2	2.81782	1.90882	6.31e-10	3.95e-08	Up
SLAMF7	2.51658	0.93637	7.03e-10	4.38e-08	Up
IRF8	1.96435	1.92094	7.04e-10	4.38e-08	Up
NINJ2	2.34821	0.404753	7.07e-10	4.38e-08	Up
CD27	2.36212	-0.0858052	7.1e-10	4.39e-08	Up
TMEM273	2.22787	2.27205	7.14e-10	4.4e-08	Up
EBI3	1.9388	1.90568	7.51e-10	4.62e-08	Up
NEK6	-1.97482	4.68741	7.76e-10	4.75e-08	Down
FCGR2C	2.28874	0.55394	7.79e-10	4.75e-08	Up
CXCL9	3.05397	2.41202	7.83e-10	4.77e-08	Up
FCER1G	1.91984	4.2758	8.15e-10	4.93e-08	Up
CSF3R	2.28884	2.56039	8.16e-10	4.93e-08	Up
EPRS1	-1.19793	6.99284	8.4e-10	5.06e-08	Down
FGA	11.2956	4.53894	8.46e-10	5.07e-08	Up
SIGLEC1	2.34609	3.66776	8.47e-10	5.07e-08	Up
HLA-B	1.55702	10.3815	8.56e-10	5.11e-08	Up
VSIG4	2.18794	4.49691	8.67e-10	5.16e-08	Up
NCR3	2.64916	-2.39702	8.81e-10	5.23e-08	Up
CD1E	4.31698	-1.75281	8.87e-10	5.25e-08	Up
POU2F2	1.75945	1.32981	8.95e-10	5.28e-08	Up
TASL	2.26642	-0.599847	1e-09	5.9e-08	Up
NRROS	1.61013	1.81491	1.03e-09	6.02e-08	Up
PI3	4.22736	0.591101	1.04e-09	6.1e-08	Up
TACSTD2	3.34087	2.20618	1.05e-09	6.11e-08	Up
LCP2	1.65276	3.28543	1.06e-09	6.13e-08	Up
PTGER2	3.51202	1.38174	1.06e-09	6.16e-08	Up
TMEM150B	2.17127	-0.365596	1.07e-09	6.16e-08	Up
XCR1	3.2783	-2.30254	1.07e-09	6.17e-08	Up
CDHR1	-2.83607	2.58355	1.15e-09	6.59e-08	Down
FLVCR1	-1.17835	3.87845	1.15e-09	6.59e-08	Down
ADGRE1	2.57791	-0.991625	1.16e-09	6.61e-08	Up
PYROXD2	2.41618	2.75588	1.18e-09	6.71e-08	Up
SLPI	5.99907	9.03851	1.19e-09	6.73e-08	Up
TPSD1	5.55992	0.0860515	1.19e-09	6.75e-08	Up
TTYH1	-2.47435	1.24923	1.21e-09	6.82e-08	Down
NFAM1	1.95875	2.0654	1.21e-09	6.82e-08	Up
GBP4	1.90272	4.25001	1.23e-09	6.91e-08	Up
SYNGR4	-2.17088	-1.61798	1.26e-09	7.02e-08	Down
IL24	2.86346	-1.16415	1.34e-09	7.47e-08	Up
FCMR	2.06318	0.271042	1.41e-09	7.8e-08	Up
TRAT1	3.25265	-2.13553	1.41e-09	7.8e-08	Up
CXCL3	4.42172	0.351003	1.47e-09	8.1e-08	Up
CTSS	1.59914	5.72171	1.49e-09	8.23e-08	Up
CAMK2A	3.96454	-0.0501992	1.5e-09	8.25e-08	Up
TDRD1	-4.67453	-1.91344	1.57e-09	8.61e-08	Down
P2RX2	-4.80996	-2.52256	1.59e-09	8.66e-08	Down
RNF39	2.4403	3.61934	1.59e-09	8.67e-08	Up
HVCN1	1.45001	1.78319	1.6e-09	8.68e-08	Up
TYROBP	1.79637	5.09551	1.64e-09	8.86e-08	Up
MYO1F	1.59999	3.49832	1.67e-09	9.03e-08	Up
CDT1	-1.74861	4.61588	1.74e-09	9.36e-08	Down
LHB	-2.94856	-0.854308	1.75e-09	9.4e-08	Down
SH2D1B	2.08132	-2.05141	1.77e-09	9.46e-08	Up
TBX21	2.29164	-1.09199	1.78e-09	9.52e-08	Up
THSD7B	-3.06088	3.36496	1.79e-09	9.52e-08	Down
CORO1A	1.86443	4.2958	2e-09	1.06e-07	Up
HLA-DQA2	3.2757	2.70309	2e-09	1.06e-07	Up
SAMSN1	2.05056	1.72984	2.06e-09	1.09e-07	Up
PDZD4	-2.18301	2.47544	2.07e-09	1.09e-07	Down
SHD	-3.66483	-0.447744	2.15e-09	1.13e-07	Down
PTPRB	1.29233	4.08207	2.17e-09	1.14e-07	Up
ITPRID1	-4.50063	-2.32831	2.23e-09	1.17e-07	Down
ETS2	1.22999	5.40932	2.29e-09	1.19e-07	Up
C1orf162	1.86899	3.05956	2.47e-09	1.28e-07	Up
RNASE6	1.87966	2.81763	2.48e-09	1.29e-07	Up
LOXL4	3.56391	3.48121	2.51e-09	1.29e-07	Up
COL6A6	3.64567	-0.490721	2.51e-09	1.29e-07	Up
CLIC3	2.23916	-1.71303	2.57e-09	1.32e-07	Up
EVI2A	1.85508	1.78371	2.61e-09	1.34e-07	Up
TLR7	2.38943	0.899127	2.8e-09	1.43e-07	Up
GAPT	2.80335	0.0162002	2.83e-09	1.44e-07	Up
LILRB4	2.00591	2.49141	2.85e-09	1.45e-07	Up
S1PR4	1.83284	0.0476577	2.92e-09	1.48e-07	Up
LST1	2.05384	2.5206	3.15e-09	1.59e-07	Up
CHODL	-3.26999	1.02086	3.21e-09	1.62e-07	Down
ERBB3	3.73878	3.0716	3.23e-09	1.62e-07	Up
CHRNA7	-3.35893	1.86939	3.23e-09	1.62e-07	Down
JCHAIN	3.7212	3.35697	3.27e-09	1.64e-07	Up
P2RX1	2.95064	0.955327	3.37e-09	1.68e-07	Up
WDFY4	1.77084	1.50235	3.38e-09	1.69e-07	Up
IL10	2.77058	-0.892422	3.4e-09	1.69e-07	Up
TRIM9	2.35451	2.5246	3.46e-09	1.72e-07	Up
GIMAP5	1.42253	-0.130193	3.65e-09	1.8e-07	Up
SELPLG	1.87829	3.48921	3.76e-09	1.85e-07	Up
RAB37	3.24022	2.82508	3.78e-09	1.85e-07	Up
TMEM154	1.86721	-0.536036	3.79e-09	1.86e-07	Up
CCL19	4.94957	0.44456	3.95e-09	1.93e-07	Up
FPR2	3.2033	-1.76978	4.04e-09	1.97e-07	Up
OLFML1	2.61229	2.8926	4.21e-09	2.05e-07	Up
SYNPO2	1.8498	3.93613	4.4e-09	2.13e-07	Up
FGD2	1.81598	2.12598	4.43e-09	2.14e-07	Up
GNA14	2.0537	0.876829	4.68e-09	2.25e-07	Up
TNR	5.30904	2.01	4.69e-09	2.25e-07	Up
SPI1	1.71469	3.68052	4.71e-09	2.26e-07	Up
KLHL6	1.83588	1.09363	4.8e-09	2.29e-07	Up
PTGS1	1.88688	2.12847	4.82e-09	2.3e-07	Up
AQP9	3.97431	1.34174	4.94e-09	2.34e-07	Up
TRPA1	3.45378	-1.99506	4.94e-09	2.34e-07	Up
PIK3CG	1.79753	-0.0805493	4.95e-09	2.34e-07	Up
IGSF6	1.63875	2.56519	5.35e-09	2.53e-07	Up
SUCNR1	4.02218	5.09602	5.43e-09	2.56e-07	Up
TESK1	-1.08171	6.18943	5.48e-09	2.58e-07	Down
ICOS	3.44665	-2.15819	5.63e-09	2.64e-07	Up
SYNPO2L	3.0069	-0.851884	5.73e-09	2.68e-07	Up
ZBED2	4.81454	-1.82997	5.82e-09	2.72e-07	Up
KIR2DS4	3.15631	-2.71556	6.03e-09	2.81e-07	Up
SERINC2	2.38485	6.45875	6.04e-09	2.81e-07	Up
SERPING1	1.70021	5.82314	6.28e-09	2.91e-07	Up
CA6	-4.53487	-2.08479	6.36e-09	2.94e-07	Down
FOXD4	-2.22413	0.409526	6.9e-09	3.18e-07	Down
IP6K3	6.69422	1.39748	7.24e-09	3.32e-07	Up
PEBP4	4.51061	3.79631	7.24e-09	3.32e-07	Up
TNFAIP8L2	1.93041	1.614	7.49e-09	3.43e-07	Up
TNFRSF10D	2.22536	1.20316	7.78e-09	3.55e-07	Up
GMNN	-1.0839	4.48363	7.8e-09	3.55e-07	Down
CCR4	2.46649	-2.10626	7.83e-09	3.56e-07	Up
HNMT	1.9756	3.75193	7.99e-09	3.62e-07	Up
CARD16	2.10676	2.00991	8.37e-09	3.79e-07	Up
HSPD1	-1.26113	10.2795	8.52e-09	3.85e-07	Down
KLHDC7A	7.62788	-0.487755	8.62e-09	3.88e-07	Up
PSD3	-1.29154	6.26473	8.7e-09	3.91e-07	Down
MYO1G	1.67275	1.19451	8.99e-09	4.03e-07	Up
SFTPC	-3.19903	-1.76454	9.13e-09	4.08e-07	Down
CLIC2	1.83064	3.6909	9.25e-09	4.13e-07	Up
DNMT3A	-1.20364	5.44327	9.43e-09	4.19e-07	Down
DPYD	1.62293	4.22306	9.44e-09	4.19e-07	Up
GPR174	3.34035	-3.01119	9.55e-09	4.23e-07	Up
S100A2	3.17957	2.00032	9.86e-09	4.36e-07	Up
PPFIA3	-1.16132	5.37136	1.01e-08	4.45e-07	Down
LPAR5	2.11376	1.55346	1.02e-08	4.48e-07	Up
ASPHD1	-1.65483	3.99747	1.02e-08	4.48e-07	Down
HRH1	1.84549	1.78719	1.02e-08	4.48e-07	Up
GIMAP4	1.08381	4.27131	1.03e-08	4.49e-07	Up
NCF1	1.89791	0.0344548	1.04e-08	4.52e-07	Up
MARCO	3.8495	1.91737	1.08e-08	4.71e-07	Up
LILRB1	1.73594	1.79641	1.1e-08	4.78e-07	Up
TRIM22	1.67653	4.10896	1.14e-08	4.92e-07	Up
GRIN1	-2.98728	-0.585602	1.14e-08	4.92e-07	Down
STAT4	1.82215	-0.00633677	1.15e-08	4.94e-07	Up
FERMT3	1.4794	3.63657	1.15e-08	4.94e-07	Up
MYBPH	4.38534	-2.15985	1.16e-08	4.95e-07	Up
GPR18	2.33797	-2.36614	1.17e-08	5e-07	Up
RRAD	2.9801	4.36155	1.17e-08	5e-07	Up
CPM	1.67765	6.50054	1.19e-08	5.06e-07	Up
HAAO	2.31983	1.8297	1.21e-08	5.14e-07	Up
CIT	-1.35057	6.16603	1.22e-08	5.18e-07	Down
NNMT	2.42165	4.96915	1.23e-08	5.21e-07	Up
IL1B	3.42081	1.95246	1.28e-08	5.37e-07	Up
MYCL	1.89712	-0.735369	1.3e-08	5.47e-07	Up
AQP5	-4.9845	3.12723	1.31e-08	5.47e-07	Down
PAG1	1.58736	2.6538	1.31e-08	5.47e-07	Up
B4GALNT2	6.60577	0.564801	1.36e-08	5.65e-07	Up
TM4SF1	1.80918	5.69334	1.37e-08	5.69e-07	Up
EFEMP1	2.20002	6.14907	1.37e-08	5.69e-07	Up
PARVG	1.70612	2.46413	1.38e-08	5.71e-07	Up
F2	7.46752	0.196159	1.43e-08	5.9e-07	Up
CD8A	2.51882	1.87531	1.46e-08	6.03e-07	Up
CD79B	1.41797	1.16452	1.49e-08	6.13e-07	Up
CAV2	1.49713	4.59698	1.5e-08	6.16e-07	Up
RHOV	4.86018	1.43844	1.51e-08	6.19e-07	Up
TLE1	-1.08626	6.36389	1.52e-08	6.22e-07	Down
FPR3	1.69796	2.379	1.55e-08	6.31e-07	Up
FREM3	4.64359	-0.371377	1.57e-08	6.39e-07	Up
MYOM1	2.86512	2.62655	1.63e-08	6.61e-07	Up
FGF17	4.89297	3.21416	1.67e-08	6.79e-07	Up
PLCL1	2.35884	3.64114	1.69e-08	6.85e-07	Up
VNN2	2.73605	1.43111	1.71e-08	6.9e-07	Up
VWA5B1	5.20697	-0.591757	1.75e-08	7.02e-07	Up
SLC22A31	-3.28987	0.54892	1.75e-08	7.04e-07	Down
ICAM5	-2.85554	2.87929	1.76e-08	7.04e-07	Down
CLCA2	5.31835	1.01958	1.76e-08	7.04e-07	Up
PTPRJ	1.58544	2.86119	1.78e-08	7.11e-07	Up
LIPI	5.11087	-0.684549	1.82e-08	7.25e-07	Up
HTR2B	2.90955	3.29591	1.83e-08	7.25e-07	Up
LGALS2	2.97944	1.20725	1.86e-08	7.39e-07	Up
CSF3	4.88116	1.27938	1.88e-08	7.42e-07	Up
ILDR1	3.17925	-0.570311	1.88e-08	7.43e-07	Up
YBX2	-2.26064	0.145429	1.9e-08	7.5e-07	Down
RFX8	2.59793	-0.541032	1.97e-08	7.76e-07	Up
CCNA2	-1.50447	4.01553	1.99e-08	7.81e-07	Down
CD226	1.64713	-0.615145	2.03e-08	7.96e-07	Up
NCR1	3.13109	-2.87829	2.05e-08	7.99e-07	Up
CTAG2	-6.78688	0.474591	2.05e-08	7.99e-07	Down
CISH	2.36016	4.58264	2.09e-08	8.14e-07	Up
RHOD	2.97268	0.82994	2.15e-08	8.35e-07	Up
SHC4	-1.896	1.08349	2.15e-08	8.35e-07	Down
CXCL10	2.68801	1.93549	2.17e-08	8.38e-07	Up
FGB	10.0358	5.24634	2.2e-08	8.48e-07	Up
NCF2	1.69655	2.15016	2.56e-08	9.85e-07	Up
ADH1B	3.60856	5.46357	2.57e-08	9.87e-07	Up
CTSA	1.48222	10.4379	2.58e-08	9.87e-07	Up
ATP8B3	-1.35135	4.4374	2.59e-08	9.91e-07	Down
TMEM233	2.65724	2.47004	2.61e-08	9.95e-07	Up
POU2AF2	8.59353	0.347479	2.62e-08	9.96e-07	Up
S100A4	2.87864	5.75019	2.64e-08	1e-06	Up
FOLH1	-2.43039	3.95862	2.65e-08	1.01e-06	Down
PDCD1	2.63649	-0.478815	2.67e-08	1.01e-06	Up
GRIN3B	-2.4031	-0.456334	2.67e-08	1.01e-06	Down
GSG1	3.71862	-1.08595	2.67e-08	1.01e-06	Up
KCNQ2	-4.3766	1.36302	2.7e-08	1.02e-06	Down
MILR1	1.78615	1.33867	2.71e-08	1.02e-06	Up
PRR35	-4.73392	-1.70024	2.72e-08	1.02e-06	Down
LY96	2.35577	4.07103	2.73e-08	1.02e-06	Up
FATE1	-3.52618	7.22596	2.83e-08	1.06e-06	Down
CDC7	-1.21889	3.02986	2.88e-08	1.07e-06	Down
SLC29A1	1.47149	7.04056	2.89e-08	1.07e-06	Up
CX3CR1	2.57624	2.3101	2.9e-08	1.08e-06	Up
A2M	1.62163	9.1971	2.95e-08	1.09e-06	Up
ELAVL3	-2.38032	-0.260243	2.95e-08	1.09e-06	Down
PIEZO2	2.45501	3.86155	3.01e-08	1.11e-06	Up
DOK2	1.91923	1.95315	3.07e-08	1.13e-06	Up
FCGR3A	1.85271	4.87153	3.12e-08	1.15e-06	Up
LTF	2.95793	0.932851	3.14e-08	1.15e-06	Up
KRT1	4.86172	-2.47894	3.19e-08	1.17e-06	Up
ANXA3	3.13286	1.88603	3.21e-08	1.17e-06	Up
SIT1	2.72453	-0.935782	3.22e-08	1.18e-06	Up
LILRA1	1.94833	-0.861915	3.23e-08	1.18e-06	Up
BIRC3	1.83476	2.92389	3.25e-08	1.18e-06	Up
CRYBB1	1.85522	-0.843981	3.26e-08	1.18e-06	Up
KLHDC7B	2.76913	0.117649	3.32e-08	1.2e-06	Up
GABRQ	-2.72114	0.421265	3.33e-08	1.2e-06	Down
FGFBP3	-1.48518	2.57147	3.36e-08	1.21e-06	Down
ANGPTL8	3.36964	-0.262076	3.44e-08	1.23e-06	Up
ZNF683	2.76868	-0.902554	3.44e-08	1.23e-06	Up
URAD	-8.46041	-0.150941	3.44e-08	1.23e-06	Down
SLC2A5	3.27735	3.5867	3.52e-08	1.26e-06	Up
CERKL	1.64029	1.47909	3.56e-08	1.27e-06	Up
APOL4	2.18895	0.730476	3.6e-08	1.28e-06	Up
TRABD2A	2.54715	0.501031	3.64e-08	1.29e-06	Up
LPAR6	1.30353	3.93465	3.69e-08	1.31e-06	Up
SLC15A3	1.46271	3.59974	3.69e-08	1.31e-06	Up
LGI3	-2.36305	1.68968	3.71e-08	1.31e-06	Down
TRIM50	3.37628	4.33194	3.77e-08	1.33e-06	Up
CCDC200	1.90534	-1.53796	4e-08	1.41e-06	Up
SLC6A9	-1.65648	5.56735	4.04e-08	1.42e-06	Down
OLFML3	2.06379	4.01441	4.04e-08	1.42e-06	Up
APOBEC3B	-1.77388	3.65215	4.09e-08	1.43e-06	Down
FRMD4B	1.25474	2.48788	4.09e-08	1.43e-06	Up
UNC13D	1.63951	3.18274	4.29e-08	1.49e-06	Up
RIPK3	1.50401	-0.15208	4.38e-08	1.52e-06	Up
SASH1	1.1447	3.88523	4.41e-08	1.53e-06	Up
BMF	1.66598	3.0256	4.46e-08	1.55e-06	Up
SCIMP	1.70549	0.606926	4.57e-08	1.58e-06	Up
ARSL	5.05629	1.75559	4.6e-08	1.59e-06	Up
HGD	3.71797	1.83613	4.65e-08	1.6e-06	Up
OGFRL1	1.19512	3.98964	4.83e-08	1.66e-06	Up
ZC3H12D	1.63191	-0.281315	4.95e-08	1.7e-06	Up
TFEB	1.54455	4.01851	5.05e-08	1.73e-06	Up
SLC31A1	-1.00154	5.85254	5.07e-08	1.73e-06	Down
JHY	2.00592	-0.298695	5.11e-08	1.75e-06	Up
SIRPB2	1.79016	0.281023	5.14e-08	1.75e-06	Up
ADPRH	1.25252	2.94932	5.25e-08	1.79e-06	Up
ASAH1	1.06383	7.26019	5.35e-08	1.81e-06	Up
SLC9A3	-2.11855	1.51176	5.36e-08	1.81e-06	Down
FCRL3	2.67368	-1.7683	5.43e-08	1.83e-06	Up
KRT8	3.10704	6.48393	5.5e-08	1.85e-06	Up
ALOX5	1.77218	2.35044	5.53e-08	1.86e-06	Up
PRODH	3.34467	-1.5751	5.55e-08	1.86e-06	Up
TAL1	2.02473	2.00747	5.58e-08	1.87e-06	Up
LGI2	1.9683	0.731304	5.75e-08	1.92e-06	Up
MVD	-1.68747	7.59133	5.79e-08	1.93e-06	Down
CA12	2.6877	3.17854	5.8e-08	1.93e-06	Up
CDCP1	3.28877	2.55745	6e-08	1.99e-06	Up
CSF2RA	1.85368	1.88292	6.06e-08	2.01e-06	Up
USH2A	-1.98513	-1.03377	6.07e-08	2.01e-06	Down
SERPIND1	-2.32424	-1.67386	6.15e-08	2.03e-06	Down
TRANK1	1.09643	4.00448	6.16e-08	2.03e-06	Up
ISLR	3.63721	5.23591	6.17e-08	2.03e-06	Up
TNFRSF18	2.3136	-0.784218	6.41e-08	2.11e-06	Up
LILRA5	2.34118	-0.00631451	6.69e-08	2.2e-06	Up
MT1F	-2.10066	6.27856	6.72e-08	2.21e-06	Down
SFXN3	-1.06112	6.41812	6.83e-08	2.23e-06	Down
WNT5B	2.51249	2.79013	6.96e-08	2.27e-06	Up
CD37	1.59523	2.89263	7.02e-08	2.29e-06	Up
SLC16A4	2.01284	0.825642	7.86e-08	2.55e-06	Up
P2RY10	2.51598	-2.29902	8.04e-08	2.6e-06	Up
FES	1.34878	3.06581	8.06e-08	2.6e-06	Up
BOK	-1.83876	3.50676	8.12e-08	2.62e-06	Down
ARMC9	1.10992	4.42082	8.16e-08	2.63e-06	Up
LAD1	4.37935	-1.54695	8.21e-08	2.64e-06	Up
POU2AF1	3.4153	-0.626254	8.52e-08	2.74e-06	Up
SLC26A6	-1.27376	4.23492	8.61e-08	2.76e-06	Down
APOL6	1.02064	4.64987	8.84e-08	2.82e-06	Up
TEK	1.50879	2.41282	8.88e-08	2.83e-06	Up
ANXA8L1	3.74521	0.0124895	8.98e-08	2.85e-06	Up
B2M	1.12822	10.8697	9.02e-08	2.86e-06	Up
NSMF	-2.53688	7.47238	9.12e-08	2.89e-06	Down
RIN3	1.39987	6.06323	9.21e-08	2.91e-06	Up
ZNF217	1.20365	4.13678	9.23e-08	2.91e-06	Up
GPRC5A	2.18631	5.33485	9.24e-08	2.91e-06	Up
TMEM121	-2.05154	1.06143	9.26e-08	2.91e-06	Down
SCT	-3.74702	0.826258	9.4e-08	2.95e-06	Down
SIGLEC6	5.15867	-2.74335	9.45e-08	2.96e-06	Up
DPYSL3	1.5321	5.55639	9.61e-08	3e-06	Up
MSR1	1.50787	3.46817	9.81e-08	3.06e-06	Up
NDRG4	2.48905	8.78049	9.93e-08	3.09e-06	Up
PON3	3.49126	2.72695	1.01e-07	3.15e-06	Up
C9	-2.63424	-0.546532	1.01e-07	3.15e-06	Down
CACNA2D4	1.58604	0.231979	1.01e-07	3.15e-06	Up
PTX3	3.48955	3.07804	1.05e-07	3.27e-06	Up
FXYD2	2.80189	-1.34835	1.11e-07	3.42e-06	Up
MS4A14	1.93852	0.502926	1.12e-07	3.44e-06	Up
FOXN4	-2.36005	-1.18679	1.12e-07	3.44e-06	Down
ETNPPL	4.24279	4.84325	1.13e-07	3.45e-06	Up
FXYD5	1.72477	5.96192	1.13e-07	3.45e-06	Up
GSDMC	3.9827	-0.807066	1.14e-07	3.48e-06	Up
RPL10L	-4.26737	-2.05088	1.19e-07	3.62e-06	Down
CLEC12B	2.89774	-3.29468	1.2e-07	3.66e-06	Up
KIRREL2	-3.17953	-1.07602	1.21e-07	3.67e-06	Down
DRGX	6.27646	1.08221	1.22e-07	3.7e-06	Up
KLRD1	1.9335	0.753353	1.23e-07	3.72e-06	Up
DKK1	-2.63549	1.99353	1.27e-07	3.84e-06	Down
PPL	2.20786	5.39237	1.31e-07	3.96e-06	Up
UBE2T	-1.24287	3.88741	1.33e-07	3.99e-06	Down
BATF3	1.99968	0.571958	1.37e-07	4.11e-06	Up
EGR2	2.29779	2.17872	1.37e-07	4.11e-06	Up
IRAG2	1.15112	1.8818	1.37e-07	4.11e-06	Up
AACS	-1.20194	6.13641	1.38e-07	4.13e-06	Down
KCNN4	2.73579	2.31993	1.39e-07	4.14e-06	Up
IL20RB	2.63693	1.61935	1.41e-07	4.19e-06	Up
CD28	2.21299	0.270669	1.42e-07	4.21e-06	Up
MYBL1	-1.14219	3.34506	1.42e-07	4.21e-06	Down
SLC2A2	6.378	-0.470165	1.43e-07	4.23e-06	Up
PRSS22	3.14998	0.209893	1.45e-07	4.27e-06	Up
TEKTIP1	-1.18849	0.627427	1.45e-07	4.27e-06	Down
ADGRF5	1.03932	4.99852	1.45e-07	4.27e-06	Up
RASSF6	5.53998	-0.196116	1.46e-07	4.29e-06	Up
TIFAB	2.54844	-3.23389	1.46e-07	4.3e-06	Up
GNPTAB	1.16251	5.43332	1.47e-07	4.32e-06	Up
RAX	-3.92752	-3.2061	1.53e-07	4.47e-06	Down
LY86	1.71833	1.94189	1.53e-07	4.48e-06	Up
TAGLN3	2.7945	-1.98012	1.56e-07	4.55e-06	Up
SCGN	3.19338	2.03353	1.57e-07	4.58e-06	Up
CD86	1.43937	2.50697	1.61e-07	4.68e-06	Up
SELP	2.50531	0.395593	1.62e-07	4.7e-06	Up
MEFV	2.07938	-1.00356	1.66e-07	4.79e-06	Up
CCL23	3.03824	-2.10739	1.67e-07	4.83e-06	Up
PZP	3.17373	0.475486	1.83e-07	5.28e-06	Up
STARD8	1.23256	2.75529	1.85e-07	5.31e-06	Up
ADAM28	1.78283	1.44216	1.85e-07	5.31e-06	Up
KLHL31	2.16791	2.49763	1.88e-07	5.38e-06	Up
AMH	-2.03073	3.27127	1.89e-07	5.41e-06	Down
CHI3L1	3.71193	0.913006	1.9e-07	5.41e-06	Up
CD300LF	1.86606	-0.261058	1.93e-07	5.51e-06	Up
UGT1A8	5.08535	-2.86423	1.94e-07	5.52e-06	Up
IRF5	1.44049	2.54605	1.97e-07	5.59e-06	Up
HPN	4.1911	1.27576	1.97e-07	5.59e-06	Up
MS4A4E	1.86354	-1.59415	2.01e-07	5.69e-06	Up
FAM167B	1.16983	3.01625	2.08e-07	5.87e-06	Up
FASN	-1.39861	7.7359	2.08e-07	5.87e-06	Down
OXER1	2.63303	0.41068	2.08e-07	5.87e-06	Up
GMFG	1.2634	3.48548	2.09e-07	5.87e-06	Up
LAIR2	3.64741	-2.09444	2.1e-07	5.88e-06	Up
NCAN	-3.19856	-1.1348	2.1e-07	5.88e-06	Down
FSD1	-2.03248	1.51803	2.12e-07	5.93e-06	Down
CD180	1.7883	0.311768	2.2e-07	6.14e-06	Up
LGALS9	1.28004	4.18342	2.21e-07	6.18e-06	Up
PKMYT1	-1.48124	4.10804	2.22e-07	6.18e-06	Down
ANXA13	4.2237	-0.637401	2.25e-07	6.26e-06	Up
HNF1A	5.00366	-0.841497	2.29e-07	6.34e-06	Up
CHRNA9	5.61253	-0.734496	2.39e-07	6.62e-06	Up
TCIM	1.95996	4.1747	2.43e-07	6.71e-06	Up
FGD3	1.36224	1.8828	2.45e-07	6.75e-06	Up
TEX22	-1.54776	-0.556915	2.46e-07	6.78e-06	Down
SHISAL2B	4.28235	-0.330764	2.48e-07	6.82e-06	Up
CHRFAM7A	-2.58477	-0.102447	2.51e-07	6.9e-06	Down
GRIK1	-2.54464	0.0283358	2.57e-07	7.04e-06	Down
ANKFN1	4.97346	3.85172	2.58e-07	7.05e-06	Up
HP	4.12363	0.961622	2.65e-07	7.22e-06	Up
MAPK12	-1.73301	2.95886	2.66e-07	7.24e-06	Down
NKAIN2	2.41482	-1.78838	2.66e-07	7.24e-06	Up
TTC22	2.91608	-0.750444	2.71e-07	7.35e-06	Up
RASL11A	2.00293	1.9792	2.74e-07	7.44e-06	Up
TNFAIP3	-1.29059	5.8108	2.75e-07	7.46e-06	Down
HLA-A	1.19803	10.215	2.8e-07	7.56e-06	Up
SSTR3	2.88778	4.10517	2.8e-07	7.56e-06	Up
SLC17A4	7.30528	1.47895	2.84e-07	7.67e-06	Up
S100A7	4.75089	-0.289037	2.91e-07	7.81e-06	Up
PKP1	4.73161	0.83993	2.96e-07	7.94e-06	Up
CDCA8	-1.44339	3.3787	2.96e-07	7.94e-06	Down
MFNG	1.05778	2.80795	2.98e-07	7.99e-06	Up
APBB1IP	1.71352	2.27723	3.01e-07	8.06e-06	Up
EXOC3L4	3.51092	0.791201	3.02e-07	8.06e-06	Up
LRIT2	-3.07457	-3.83803	3.04e-07	8.08e-06	Down
SH3D19	1.20469	4.56164	3.05e-07	8.12e-06	Up
LTB4R	-1.28243	3.93255	3.09e-07	8.21e-06	Down
PALD1	1.30247	3.79228	3.11e-07	8.25e-06	Up
PSG8	4.29446	-0.537274	3.12e-07	8.25e-06	Up
SLC16A5	1.73383	0.0440111	3.12e-07	8.25e-06	Up
OR6C3	-6.79307	-2.40102	3.14e-07	8.29e-06	Down
SLC16A8	-2.03612	1.01561	3.15e-07	8.3e-06	Down
CD300C	1.78925	-0.407069	3.16e-07	8.31e-06	Up
CYTH4	1.39308	3.29117	3.2e-07	8.4e-06	Up
CD274	1.76931	1.16437	3.25e-07	8.51e-06	Up
PROCR	1.39178	3.80937	3.29e-07	8.61e-06	Up
SLFN11	1.34099	2.9123	3.29e-07	8.61e-06	Up
AFP	4.53901	3.00237	3.32e-07	8.67e-06	Up
HAUS8	-1.08687	3.24817	3.33e-07	8.68e-06	Down
ALPK2	3.51383	-1.72549	3.33e-07	8.68e-06	Up
TNFRSF1B	1.26612	4.98683	3.36e-07	8.73e-06	Up
KCNAB3	-1.80597	0.811902	3.38e-07	8.77e-06	Down
GPR183	1.93645	2.3505	3.44e-07	8.91e-06	Up
CETP	1.80241	2.23768	3.5e-07	9.07e-06	Up
ETS1	1.11379	5.08784	3.53e-07	9.12e-06	Up
RBP4	4.22546	3.92804	3.55e-07	9.15e-06	Up
TMEM130	2.69084	3.43055	3.57e-07	9.2e-06	Up
GALP	-2.83935	-4.04499	3.58e-07	9.22e-06	Down
TGFBR2	1.28663	6.58049	3.59e-07	9.22e-06	Up
ACSM2B	4.47722	-1.20548	3.63e-07	9.33e-06	Up
ZFPM2	1.91191	2.68997	3.66e-07	9.39e-06	Up
PIK3R5	1.43896	2.29734	3.75e-07	9.59e-06	Up
MUC22	-5.95738	-2.39703	3.78e-07	9.65e-06	Down
HOATZ	1.99444	-2.64587	3.81e-07	9.72e-06	Up
FGF7	2.48046	0.438453	3.82e-07	9.72e-06	Up
CILP	4.20425	5.09064	3.89e-07	9.89e-06	Up
TLX3	-3.86922	-0.53639	3.9e-07	9.9e-06	Down
RGS10	1.44401	3.29708	3.94e-07	9.98e-06	Up
CYP4X1	1.36372	-0.263224	3.96e-07	1e-05	Up
STYXL2	2.82715	-1.88211	3.98e-07	1.01e-05	Up
ABI3BP	2.62883	5.31154	3.99e-07	1.01e-05	Up
TINAGL1	1.20745	5.10157	4.02e-07	1.01e-05	Up
TULP2	-3.05749	-1.38608	4.04e-07	1.02e-05	Down
S100A16	2.0123	5.29585	4.07e-07	1.02e-05	Up
AJM1	-1.01236	3.85204	4.09e-07	1.03e-05	Down
SEMA3E	5.035	-0.0859284	4.1e-07	1.03e-05	Up
LAT2	1.36904	2.79184	4.17e-07	1.05e-05	Up
COL14A1	2.6665	7.17562	4.28e-07	1.07e-05	Up
RGS9BP	-1.56989	-0.745541	4.3e-07	1.07e-05	Down
NPL	1.25836	2.95221	4.41e-07	1.1e-05	Up
DPEP2	1.5475	0.309027	4.54e-07	1.13e-05	Up
LRRC36	-1.60009	-0.223769	4.57e-07	1.14e-05	Down
ORM1	4.59797	2.5664	4.63e-07	1.15e-05	Up
KLRF1	1.82075	-1.83652	4.69e-07	1.16e-05	Up
CHST15	1.38526	3.41796	4.71e-07	1.17e-05	Up
FLT3	2.0246	-1.75988	4.72e-07	1.17e-05	Up
NRP2	1.63672	5.94663	4.82e-07	1.19e-05	Up
GPA33	2.17404	-3.45283	4.83e-07	1.19e-05	Up
DEF6	1.37338	2.43994	4.88e-07	1.2e-05	Up
TINAG	7.35552	0.861497	4.88e-07	1.2e-05	Up
SERPINI2	5.22175	0.514088	4.95e-07	1.22e-05	Up
SERPINI1	1.63648	4.08447	5.05e-07	1.24e-05	Up
GNMT	1.84606	0.696192	5.08e-07	1.24e-05	Up
TBXA2R	-1.65342	4.59579	5.09e-07	1.24e-05	Down
DDN	-1.92701	0.878106	5.15e-07	1.25e-05	Down
WNT10B	-3.23391	2.56045	5.15e-07	1.25e-05	Down
DOCK4	1.10121	3.54751	5.27e-07	1.28e-05	Up
ELAPOR2	1.90116	3.90795	5.3e-07	1.29e-05	Up
P2RY6	1.97278	0.625057	5.5e-07	1.33e-05	Up
GREB1	-1.71789	4.1346	5.5e-07	1.33e-05	Down
CENPF	-1.46123	5.06941	5.66e-07	1.37e-05	Down
S100B	2.29668	-0.610751	5.67e-07	1.37e-05	Up
CALY	-2.93692	0.192943	5.69e-07	1.37e-05	Down
DUSP29	5.3157	-2.78247	5.74e-07	1.39e-05	Up
ITGA4	1.63904	1.151	5.78e-07	1.39e-05	Up
KRT18	2.34125	5.90621	5.92e-07	1.43e-05	Up
SIGLEC7	1.77964	-0.277151	6e-07	1.44e-05	Up
PLK1	-1.47549	3.7366	6.19e-07	1.48e-05	Down
WNT3A	-2.52613	-2.18614	6.28e-07	1.5e-05	Down
CD70	3.48709	0.757951	6.33e-07	1.51e-05	Up
FDPS	-1.63192	8.25169	6.41e-07	1.53e-05	Down
UTF1	-3.89255	-1.82722	6.46e-07	1.54e-05	Down
CHST13	2.36257	0.352467	6.54e-07	1.56e-05	Up
PLAUR	1.80702	3.80951	6.57e-07	1.56e-05	Up
MYOZ2	3.04832	0.0730411	6.63e-07	1.57e-05	Up
IL12A	2.40642	-1.80034	6.72e-07	1.59e-05	Up
MLF1	-1.01599	4.12203	6.86e-07	1.62e-05	Down
AKNA	1.09657	3.88624	6.88e-07	1.63e-05	Up
MEOX1	4.22454	0.287676	6.96e-07	1.64e-05	Up
CCR8	3.86541	-3.49744	6.97e-07	1.64e-05	Up
ICAM3	1.35667	-1.15888	6.99e-07	1.64e-05	Up
AFM	6.30152	-2.02609	7.21e-07	1.69e-05	Up
FAM78A	1.14017	2.34529	7.25e-07	1.7e-05	Up
CCDC198	5.45673	-0.77072	7.25e-07	1.7e-05	Up
AKR1D1	3.17798	0.845652	7.36e-07	1.72e-05	Up
TGFBR3L	-2.23356	-0.315302	7.37e-07	1.72e-05	Down
PI16	-2.17097	0.4357	7.44e-07	1.74e-05	Down
MEST	-1.63582	5.71669	7.59e-07	1.77e-05	Down
BIK	-1.82403	2.42881	7.62e-07	1.77e-05	Down
COQ8A	1.27185	7.28311	7.72e-07	1.79e-05	Up
LIPA	-1.08417	6.76836	7.72e-07	1.79e-05	Down
SMCO3	2.46141	0.315755	7.74e-07	1.79e-05	Up
RTP5	3.42495	-3.60712	7.79e-07	1.8e-05	Up
TACC3	-1.09271	5.11544	7.81e-07	1.8e-05	Down
RAMP3	1.4638	3.88096	7.89e-07	1.82e-05	Up
CCL11	5.23363	-1.19902	7.98e-07	1.84e-05	Up
FAM178B	3.44287	0.15552	8.04e-07	1.85e-05	Up
CD93	1.02817	5.62387	8.11e-07	1.86e-05	Up
MTTP	-2.7539	2.08778	8.27e-07	1.89e-05	Down
CIDEC	3.48197	1.46023	8.38e-07	1.91e-05	Up
ALPK3	1.73968	3.80178	8.39e-07	1.91e-05	Up
GPRIN3	1.69605	2.3838	8.41e-07	1.92e-05	Up
FAM83E	-1.85595	-2.93206	8.51e-07	1.94e-05	Down
CBX2	-1.53764	2.79152	8.59e-07	1.95e-05	Down
GAS7	2.10618	3.68699	8.65e-07	1.96e-05	Up
TBC1D10C	1.45202	1.3231	8.68e-07	1.97e-05	Up
BCO2	1.73167	5.08775	8.71e-07	1.97e-05	Up
NPAS1	-1.82271	1.286	8.89e-07	2.01e-05	Down
FCRL2	3.93373	-2.8641	8.91e-07	2.01e-05	Up
GCSAM	1.71574	-0.929011	8.93e-07	2.01e-05	Up
HTR1B	3.08591	-1.65194	9.04e-07	2.03e-05	Up
SH3TC2	2.2766	-0.632079	9.08e-07	2.04e-05	Up
PBK	-1.62691	4.11026	9.15e-07	2.05e-05	Down
INKA1	1.35251	1.35508	9.24e-07	2.07e-05	Up
MITF	1.41114	2.87247	9.37e-07	2.09e-05	Up
SLC9A9	1.32017	3.46585	9.38e-07	2.09e-05	Up
GPR176	1.49639	2.61272	9.43e-07	2.1e-05	Up
GPR179	-2.1833	-1.66202	9.45e-07	2.1e-05	Down
IL15RA	1.33921	2.90964	9.58e-07	2.13e-05	Up
LMX1B	-3.11827	2.13582	9.59e-07	2.13e-05	Down
CMA1	4.1657	-1.94043	9.66e-07	2.14e-05	Up
GNGT2	1.35422	-0.388475	9.84e-07	2.18e-05	Up
XYLT1	-1.14695	5.89332	9.85e-07	2.18e-05	Down
BCL2A1	2.32436	0.276732	9.85e-07	2.18e-05	Up
ICA1	1.07666	1.83072	9.94e-07	2.19e-05	Up
TMPRSS15	-4.31435	-0.500354	1.03e-06	2.27e-05	Down
HS3ST1	-1.39043	2.90984	1.06e-06	2.32e-05	Down
UPK3A	2.40835	-3.79639	1.06e-06	2.34e-05	Up
TSPAN1	1.694	2.4875	1.09e-06	2.39e-05	Up
PLBD1	1.67745	2.03997	1.1e-06	2.41e-05	Up
PHLDA2	2.62907	2.40619	1.11e-06	2.42e-05	Up
PRSS21	4.54056	-0.0549668	1.12e-06	2.45e-05	Up
STAP1	2.23475	-2.32117	1.14e-06	2.49e-05	Up
PLD4	2.13116	2.09186	1.16e-06	2.53e-05	Up
ARPP21	5.0334	-0.968722	1.16e-06	2.53e-05	Up
CCL18	3.92226	1.60986	1.17e-06	2.54e-05	Up
CBARP	-1.9067	0.739994	1.17e-06	2.54e-05	Down
B4GALNT1	-1.75837	3.21514	1.17e-06	2.54e-05	Down
ARHGAP22	2.1029	2.44599	1.18e-06	2.54e-05	Up
HCST	1.60745	1.76338	1.23e-06	2.65e-05	Up
AXL	1.15235	4.10577	1.27e-06	2.73e-05	Up
IPCEF1	1.49553	-0.570545	1.29e-06	2.77e-05	Up
COX6B2	-2.21431	-0.671359	1.29e-06	2.77e-05	Down
GSTT2B	-2.42049	3.89662	1.29e-06	2.78e-05	Down
FXYD6	1.79659	5.81391	1.29e-06	2.78e-05	Up
ANKRD35	2.01396	-0.193889	1.3e-06	2.78e-05	Up
OR5V1	-6.54766	-2.6164	1.3e-06	2.78e-05	Down
RNF125	1.1105	1.54706	1.31e-06	2.8e-05	Up
SLC1A1	-1.59999	2.7711	1.35e-06	2.88e-05	Down
RSPO3	4.17809	1.53911	1.36e-06	2.88e-05	Up
SYCP1	4.85852	-1.92289	1.36e-06	2.9e-05	Up
CCL7	3.44071	-2.24067	1.36e-06	2.9e-05	Up
SPATA21	-2.53718	-1.65469	1.46e-06	3.11e-05	Down
GPR15	3.57356	-3.59979	1.51e-06	3.21e-05	Up
SLA2	1.52515	0.0329845	1.52e-06	3.21e-05	Up
KCTD19	-1.6999	-1.17511	1.52e-06	3.21e-05	Down
NRG1	3.53171	1.16992	1.52e-06	3.21e-05	Up
VSIR	1.11043	5.41946	1.54e-06	3.25e-05	Up
ITGB4	1.97892	3.03493	1.57e-06	3.3e-05	Up
WNK4	-1.50218	-1.37603	1.58e-06	3.32e-05	Down
RASSF4	1.29946	4.07429	1.58e-06	3.32e-05	Up
HLA-C	1.0866	9.72003	1.6e-06	3.35e-05	Up
CDCA3	-1.33692	3.94768	1.67e-06	3.5e-05	Down
CRIP3	2.57519	0.836086	1.68e-06	3.52e-05	Up
ALK	-1.73481	-0.714393	1.71e-06	3.57e-05	Down
SRMS	-2.32285	-1.35276	1.73e-06	3.61e-05	Down
EOMES	2.37821	1.22033	1.73e-06	3.61e-05	Up
ARHGEF35	2.77661	-1.0755	1.74e-06	3.63e-05	Up
TMEM72	5.77467	0.752291	1.75e-06	3.63e-05	Up
AP1S1	-1.05622	6.83068	1.78e-06	3.69e-05	Down
TPSB2	3.06961	3.18457	1.82e-06	3.78e-05	Up
THEMIS2	1.73498	3.95317	1.83e-06	3.78e-05	Up
DTHD1	2.51617	-2.92348	1.85e-06	3.82e-05	Up
DOCK2	1.41563	3.0146	1.87e-06	3.85e-05	Up
LYN	1.13697	4.1449	1.87e-06	3.85e-05	Up
DEFA4	-5.6383	1.09721	1.87e-06	3.85e-05	Down
DUOX2	4.08172	4.23583	1.88e-06	3.86e-05	Up
HMGCLL1	4.87591	-1.14717	1.9e-06	3.9e-05	Up
ABHD12B	2.54653	-1.83267	1.9e-06	3.9e-05	Up
FYN	1.17458	4.10289	1.9e-06	3.9e-05	Up
CD1B	3.72728	-3.43365	1.91e-06	3.92e-05	Up
IGF1	2.10992	0.344612	1.92e-06	3.93e-05	Up
CST2	-4.10536	5.74263	1.92e-06	3.93e-05	Down
MYLK	1.0734	4.16756	1.93e-06	3.94e-05	Up
NAIP	1.23138	-1.47095	1.94e-06	3.96e-05	Up
ENTPD3	2.79508	-1.53437	1.98e-06	4.04e-05	Up
GUCY1A1	2.05037	3.33669	2e-06	4.06e-05	Up
FGF5	6.86675	-0.87437	2e-06	4.06e-05	Up
MX2	1.69135	2.28808	2e-06	4.06e-05	Up
CTSB	1.04979	9.32999	2e-06	4.06e-05	Up
S100A6	2.04282	8.22388	2.01e-06	4.06e-05	Up
GPR141	2.62477	-2.29177	2.01e-06	4.07e-05	Up
SLC41A3	1.03622	7.53138	2.02e-06	4.08e-05	Up
ARHGAP6	1.26326	1.65559	2.03e-06	4.08e-05	Up
TNFRSF13B	2.94357	-3.39948	2.03e-06	4.08e-05	Up
GC	6.86923	-2.09748	2.03e-06	4.09e-05	Up
CD52	1.67362	1.9034	2.04e-06	4.1e-05	Up
TRIM54	3.19512	1.78017	2.04e-06	4.1e-05	Up
ENAM	3.44718	-0.489376	2.04e-06	4.1e-05	Up
RGS8	3.08955	2.50762	2.05e-06	4.1e-05	Up
ADRB2	1.55642	-0.314328	2.05e-06	4.1e-05	Up
MT1G	3.23976	3.20055	2.05e-06	4.1e-05	Up
HAVCR2	1.37152	3.15244	2.06e-06	4.12e-05	Up
DNASE1L2	-1.47837	1.36066	2.06e-06	4.12e-05	Down
TLR2	1.43054	3.63139	2.07e-06	4.12e-05	Up
MC5R	-2.36645	-3.18863	2.07e-06	4.13e-05	Down
BRSK1	-1.13187	3.91397	2.09e-06	4.17e-05	Down
AGMO	3.45985	-1.18488	2.11e-06	4.19e-05	Up
APOBEC3G	1.70333	2.67708	2.12e-06	4.19e-05	Up
MAP1A	1.3617	4.83338	2.14e-06	4.23e-05	Up
UTS2R	-3.68234	-2.82555	2.14e-06	4.23e-05	Down
CHRM4	-2.19267	-1.0239	2.15e-06	4.24e-05	Down
VAV2	-1.09822	6.68632	2.15e-06	4.24e-05	Down
SCTR	3.87076	2.24418	2.16e-06	4.26e-05	Up
SIGLEC9	1.7783	1.61984	2.16e-06	4.26e-05	Up
BUB1	-1.33322	3.68205	2.18e-06	4.29e-05	Down
CDKN3	-1.35906	3.17295	2.2e-06	4.32e-05	Down
ZNF208	2.31776	-0.928141	2.2e-06	4.32e-05	Up
AFF2	-2.3821	3.0364	2.2e-06	4.32e-05	Down
CBLN4	2.94465	1.52859	2.21e-06	4.33e-05	Up
SAMD12	2.36066	1.1078	2.21e-06	4.33e-05	Up
SPINK8	5.4819	-1.28319	2.21e-06	4.33e-05	Up
INSRR	3.36385	-1.47703	2.23e-06	4.35e-05	Up
ASB5	-4.30285	-2.40135	2.23e-06	4.35e-05	Down
PLEKHG6	2.86801	0.62167	2.24e-06	4.36e-05	Up
GBP1	1.49613	4.24586	2.25e-06	4.36e-05	Up
CCR7	2.23247	-0.632244	2.25e-06	4.36e-05	Up
P2RY12	2.4941	0.8133	2.27e-06	4.4e-05	Up
RET	-2.15159	2.39313	2.27e-06	4.4e-05	Down
CXCL6	5.42061	-1.0095	2.27e-06	4.4e-05	Up
NTN3	-2.01561	-2.59908	2.28e-06	4.4e-05	Down
DMRT2	-2.65804	-3.04432	2.28e-06	4.4e-05	Down
SIGLEC14	1.7639	0.325553	2.28e-06	4.41e-05	Up
SLC51A	-2.22458	5.50096	2.3e-06	4.43e-05	Down
TRIM73	1.51709	-0.146408	2.31e-06	4.44e-05	Up
TCF21	2.45838	0.529771	2.32e-06	4.46e-05	Up
AMBP	2.88859	-1.29719	2.33e-06	4.48e-05	Up
HBQ1	-2.43666	-1.89072	2.37e-06	4.55e-05	Down
DYNLT5	1.6914	-1.18961	2.39e-06	4.58e-05	Up
CNGA1	1.98333	-1.3152	2.42e-06	4.64e-05	Up
IL18	2.02133	2.85353	2.43e-06	4.64e-05	Up
PPP1R17	-3.87518	-2.40842	2.45e-06	4.69e-05	Down
FAM124B	1.46141	0.0491333	2.48e-06	4.73e-05	Up
NOS3	1.48677	4.15378	2.49e-06	4.74e-05	Up
ADAMTS15	1.81846	1.03092	2.5e-06	4.77e-05	Up
CDSN	4.09439	-0.949354	2.53e-06	4.8e-05	Up
PRC1	-1.21626	4.99138	2.53e-06	4.8e-05	Down
ECRG4	2.16152	-1.13663	2.54e-06	4.81e-05	Up
CARNS1	-1.52724	0.380168	2.57e-06	4.86e-05	Down
RTN4R	-1.66612	4.02662	2.58e-06	4.88e-05	Down
IER3	1.86978	3.88	2.58e-06	4.88e-05	Up
LIPM	3.13702	-3.10172	2.62e-06	4.95e-05	Up
CLIC6	-2.20754	0.49665	2.7e-06	5.09e-05	Down
TRIM74	1.60598	-0.677832	2.71e-06	5.1e-05	Up
CDH17	2.40345	-1.28555	2.71e-06	5.11e-05	Up
FCRL1	3.576	-3.05641	2.74e-06	5.16e-05	Up
GRID2	-2.51429	2.56715	2.79e-06	5.25e-05	Down
CXCL2	2.47534	1.99363	2.82e-06	5.29e-05	Up
CCDC187	4.08519	-0.641946	2.84e-06	5.33e-05	Up
RMI2	-1.08142	4.17333	2.85e-06	5.33e-05	Down
CHRNA1	3.80508	-1.44035	2.86e-06	5.35e-05	Up
SYT13	3.95658	1.28662	2.89e-06	5.39e-05	Up
GPRC6A	-3.08836	0.0574786	2.89e-06	5.39e-05	Down
NRXN3	2.31857	1.797	2.89e-06	5.39e-05	Up
IL32	-1.53597	5.34323	2.89e-06	5.39e-05	Down
ARHGEF39	-1.14076	2.53525	2.9e-06	5.39e-05	Down
EFCC1	1.25123	0.127501	2.92e-06	5.43e-05	Up
COBL	2.26861	-0.0291516	2.92e-06	5.43e-05	Up
FTH1	1.01576	8.31283	2.93e-06	5.43e-05	Up
HPSE	1.8916	1.9771	2.93e-06	5.43e-05	Up
SERPINA4	5.39876	-1.10118	2.93e-06	5.44e-05	Up
CD40	1.48591	4.61684	2.96e-06	5.48e-05	Up
SOX7	1.39544	1.95665	2.97e-06	5.49e-05	Up
FAM177B	1.46491	-0.696451	2.98e-06	5.51e-05	Up
DHRS9	2.1382	-0.583162	2.99e-06	5.51e-05	Up
SMIM3	1.45391	6.06773	3e-06	5.53e-05	Up
NAT8B	1.52023	-2.73437	3.01e-06	5.54e-05	Up
GJA5	1.73049	2.60877	3.02e-06	5.54e-05	Up
F12	-2.13264	0.279597	3.02e-06	5.54e-05	Down
ADAMTS16	2.4689	-0.817299	3.05e-06	5.59e-05	Up
NXPH3	1.95252	1.76772	3.14e-06	5.74e-05	Up
EDAR	3.72169	-1.83423	3.25e-06	5.92e-05	Up
TMEM71	1.59096	-0.483943	3.28e-06	5.97e-05	Up
AREG	3.11314	2.54502	3.28e-06	5.97e-05	Up
HOXB6	-1.12612	2.69501	3.3e-06	5.99e-05	Down
MXD3	-1.13043	3.65771	3.31e-06	6e-05	Down
VSTM2A	-4.52958	-0.202709	3.36e-06	6.08e-05	Down
FAM90A1	1.90627	-0.0107097	3.36e-06	6.08e-05	Up
SUSD2	1.98462	3.65438	3.37e-06	6.1e-05	Up
BBLN	-1.13069	7.59506	3.38e-06	6.1e-05	Down
DNASE1L3	2.16126	3.33727	3.38e-06	6.1e-05	Up
GOLT1A	3.23447	0.368441	3.41e-06	6.14e-05	Up
KISS1R	-2.95757	0.459144	3.44e-06	6.18e-05	Down
SYNGR3	-2.1046	2.04714	3.44e-06	6.19e-05	Down
SGO2	-1.12557	2.5458	3.47e-06	6.22e-05	Down
ERRFI1	1.5613	5.77557	3.47e-06	6.22e-05	Up
CDC42EP5	1.5704	2.52686	3.48e-06	6.24e-05	Up
DENND3	1.0191	3.60355	3.51e-06	6.27e-05	Up
SVEP1	2.86786	5.14096	3.56e-06	6.35e-05	Up
BEST1	1.40575	1.33191	3.57e-06	6.35e-05	Up
C3orf52	1.49718	1.82509	3.58e-06	6.37e-05	Up
KCNU1	-2.85769	-2.98594	3.61e-06	6.41e-05	Down
MELK	-1.45297	3.17689	3.62e-06	6.43e-05	Down
ADAMTS18	2.84295	-0.89042	3.67e-06	6.5e-05	Up
ERG28	-1.13972	7.49332	3.7e-06	6.54e-05	Down
ERMN	2.07698	-2.99037	3.72e-06	6.56e-05	Up
ACAT2	-1.67793	7.11855	3.78e-06	6.66e-05	Down
PHKA2	-1.22078	6.12569	3.81e-06	6.71e-05	Down
CPA3	2.41274	2.55541	3.85e-06	6.77e-05	Up
PTPRS	-1.01457	6.74766	3.9e-06	6.84e-05	Down
EXO1	-1.44783	2.38133	3.94e-06	6.91e-05	Down
SLC5A4	-2.10065	-0.523608	3.95e-06	6.91e-05	Down
ALDH3B2	3.79569	-0.7629	3.97e-06	6.94e-05	Up
SRGN	1.2695	5.82236	3.97e-06	6.94e-05	Up
PLA1A	2.14559	1.37281	3.97e-06	6.94e-05	Up
PKHD1	4.16122	-2.10503	3.98e-06	6.95e-05	Up
CCNB1	-1.03861	5.44894	3.99e-06	6.96e-05	Down
TMEM37	1.87846	4.15373	3.99e-06	6.96e-05	Up
ACBD7	-1.81363	-0.970266	4e-06	6.96e-05	Down
CYP27B1	-1.30598	1.96558	4e-06	6.96e-05	Down
GLIPR1	1.75821	5.77125	4.01e-06	6.96e-05	Up
NFKBIZ	1.78811	2.54296	4.01e-06	6.97e-05	Up
ITGA10	1.63439	1.98302	4.04e-06	7e-05	Up
LILRB3	1.44522	0.110739	4.09e-06	7.1e-05	Up
TNNI2	-2.44777	5.3633	4.16e-06	7.21e-05	Down
MCTP1	1.48545	2.03159	4.19e-06	7.24e-05	Up
PRKCG	-2.62142	-2.3589	4.22e-06	7.29e-05	Down
SH3BP2	1.32359	4.98277	4.3e-06	7.43e-05	Up
EPHA2	1.36795	3.51492	4.35e-06	7.51e-05	Up
LRRK1	1.0962	2.16628	4.4e-06	7.58e-05	Up
NR0B2	2.71294	5.26567	4.42e-06	7.61e-05	Up
CBX8	-1.01179	3.92524	4.46e-06	7.68e-05	Down
CXCR2	2.17082	-1.94091	4.47e-06	7.68e-05	Up
NTRK2	-2.66395	3.02881	4.49e-06	7.72e-05	Down
COL24A1	2.60478	0.396111	4.51e-06	7.74e-05	Up
DPYS	1.85686	1.78857	4.55e-06	7.8e-05	Up
LOXL1	1.58142	2.63327	4.62e-06	7.92e-05	Up
BAAT	-1.86741	-1.48674	4.64e-06	7.95e-05	Down
CAV1	1.17534	5.34169	4.68e-06	7.99e-05	Up
HUNK	-1.89903	0.552447	4.7e-06	8.02e-05	Down
ARSI	2.75781	1.14207	4.76e-06	8.13e-05	Up
KBTBD11	-1.16206	4.91522	4.82e-06	8.2e-05	Down
PLA2G10	-1.51905	-3.08814	4.83e-06	8.21e-05	Down
ADGRF4	3.12559	1.78818	4.92e-06	8.34e-05	Up
FMNL1	1.36322	3.7598	4.93e-06	8.35e-05	Up
SLC46A3	1.38795	5.01556	4.95e-06	8.38e-05	Up
WDR62	-1.16724	3.5084	4.99e-06	8.45e-05	Down
SIGLECL1	-4.87235	-2.47763	5.03e-06	8.49e-05	Down
CYP27A1	1.65602	6.94104	5.08e-06	8.57e-05	Up
ZMAT4	-2.47192	-2.16047	5.09e-06	8.59e-05	Down
STK17B	1.03103	4.51051	5.14e-06	8.64e-05	Up
TNFSF10	1.15202	5.13208	5.2e-06	8.74e-05	Up
PHKG1	1.65885	2.58315	5.24e-06	8.8e-05	Up
KRT78	5.74706	-1.82881	5.27e-06	8.83e-05	Up
ROPN1B	-1.32848	0.333669	5.36e-06	8.98e-05	Down
S100A3	1.99656	0.273083	5.41e-06	9.05e-05	Up
PIK3R6	1.50378	0.289172	5.44e-06	9.09e-05	Up
ADCY4	1.0973	2.5207	5.49e-06	9.18e-05	Up
GCNT2	1.16582	0.593206	5.51e-06	9.19e-05	Up
DMBT1	3.34679	-0.431157	5.51e-06	9.19e-05	Up
SYTL3	1.10824	1.45174	5.54e-06	9.23e-05	Up
ELF3	2.40509	-0.543748	5.59e-06	9.3e-05	Up
SHE	1.11202	2.53605	5.62e-06	9.34e-05	Up
NGEF	-2.20681	6.14482	5.7e-06	9.47e-05	Down
ARHGEF28	1.18224	5.01844	5.78e-06	9.59e-05	Up
CD300A	1.40295	2.37396	5.91e-06	9.79e-05	Up
WFDC2	3.22605	-0.343078	5.97e-06	9.86e-05	Up
TM6SF1	1.45368	-0.0111484	6.09e-06	0.000100478	Up
KDF1	2.56188	1.33109	6.14e-06	0.000101085	Up
ALB	2.78106	2.80503	6.15e-06	0.000101096	Up
CH25H	1.86815	1.60475	6.22e-06	0.000102266	Up
TMC6	1.11443	2.97244	6.28e-06	0.000103075	Up
RASSF2	1.10072	3.12779	6.29e-06	0.000103105	Up
AGXT2	2.62161	-2.93373	6.33e-06	0.000103641	Up
PLCH1	2.57647	-0.667142	6.36e-06	0.000104013	Up
NFE2	2.19323	-1.7751	6.44e-06	0.000105365	Up
SPNS3	2.32797	2.22998	6.46e-06	0.000105465	Up
KCNH3	-1.59409	4.57152	6.46e-06	0.000105509	Down
NLRP1	1.46599	4.58909	6.48e-06	0.000105695	Up
DPT	3.25883	2.74702	6.5e-06	0.000105979	Up
PRDM12	-1.49135	-0.85197	6.54e-06	0.000106402	Down
BCL2	1.33417	1.93539	6.55e-06	0.000106402	Up
PYCARD	1.995	4.08111	6.63e-06	0.000107612	Up
ISL1	-3.85735	2.21902	6.66e-06	0.000107938	Down
KIF11	-1.14253	4.26413	6.72e-06	0.000108733	Down
SDC4	1.11907	7.4388	6.79e-06	0.000109652	Up
ALX1	-3.07994	-3.26958	6.85e-06	0.000110533	Down
SCEL	-2.7607	0.140783	6.87e-06	0.000110752	Down
PTPRF	-1.17367	6.38051	6.93e-06	0.000111526	Down
ECM1	1.50334	4.74707	7.06e-06	0.000113503	Up
FHIP1A	1.48382	0.314359	7.08e-06	0.000113605	Up
GPR84	1.93367	-0.904837	7.08e-06	0.000113605	Up
ALPL	-1.81654	7.06863	7.1e-06	0.000113901	Down
DEPP1	1.49648	5.19966	7.12e-06	0.000113979	Up
FAM110D	1.0721	0.655772	7.18e-06	0.00011473	Up
CLEC4E	1.80882	0.313614	7.18e-06	0.00011473	Up
CYP4F3	2.89993	-2.09724	7.18e-06	0.00011473	Up
KLB	3.37394	1.39952	7.2e-06	0.000114808	Up
FUT1	-2.30428	4.26923	7.2e-06	0.000114808	Down
LEFTY1	-1.66965	-1.73841	7.3e-06	0.000116295	Down
ANGPTL2	1.28316	6.48532	7.34e-06	0.000116817	Up
CYP1A2	-2.74646	-3.75745	7.35e-06	0.000116886	Down
B3GALT2	2.77505	1.07839	7.5e-06	0.00011917	Up
TMED6	1.97563	0.763789	7.56e-06	0.000119912	Up
FAM83A	3.69737	3.17758	7.57e-06	0.000119973	Up
QRFP	-1.42008	-0.730656	7.6e-06	0.000120426	Down
LTB4R2	-1.12251	1.27316	7.65e-06	0.000120972	Down
HMGA1	2.20906	4.77324	7.7e-06	0.000121571	Up
GPAT3	1.74384	3.07329	7.75e-06	0.00012234	Up
EPGN	4.24351	-1.16631	7.76e-06	0.000122439	Up
GPR87	3.78246	-2.11282	7.78e-06	0.00012266	Up
CYTL1	1.90722	0.102723	7.85e-06	0.000123564	Up
DLGAP5	-1.55152	2.99846	7.87e-06	0.000123882	Down
PNLDC1	2.19687	-0.806562	7.95e-06	0.000124991	Up
PEAK3	1.46288	-1.20852	7.97e-06	0.00012518	Up
C2	1.86538	3.69015	8.01e-06	0.000125702	Up
ADGRG1	-1.65897	6.55701	8.02e-06	0.000125702	Down
STARD5	1.19221	0.322524	8.05e-06	0.000125974	Up
CLCF1	2.14746	1.11022	8.1e-06	0.00012661	Up
ASPM	-1.48317	3.51137	8.16e-06	0.000127315	Down
ANKRD22	2.60705	-0.0822714	8.16e-06	0.000127315	Up
VSIG2	2.20595	0.369506	8.22e-06	0.000128004	Up
TNFRSF21	1.65773	4.57275	8.22e-06	0.000128004	Up
HS3ST4	3.86958	2.05604	8.22e-06	0.000128004	Up
CREB3L3	2.86285	1.54034	8.23e-06	0.000128004	Up
CD300LB	1.62653	-1.34852	8.25e-06	0.000128251	Up
NCAPH	-1.31568	2.57685	8.27e-06	0.000128366	Down
ROBO2	-2.37283	0.972078	8.64e-06	0.000133793	Down
LEFTY2	-3.10395	0.251136	8.64e-06	0.000133793	Down
SLC16A10	1.40319	4.24381	8.66e-06	0.000133822	Up
UBASH3A	2.09352	-0.988725	8.71e-06	0.00013443	Up
KIF14	-1.44034	2.15928	8.78e-06	0.000135377	Down
SLC10A4	-1.85535	-1.05882	8.79e-06	0.000135422	Down
ZNF165	1.2032	1.71641	8.8e-06	0.000135505	Up
TICRR	-1.35115	1.96033	8.85e-06	0.000136148	Down
ABCC6	1.63378	3.13289	8.89e-06	0.000136534	Up
OLFM3	-3.78978	-1.39302	8.89e-06	0.000136534	Down
PLIN2	1.54144	5.90584	8.91e-06	0.000136534	Up
MVK	-1.2054	7.24109	8.93e-06	0.00013685	Down
CCNB2	-1.49971	3.72627	8.96e-06	0.000137173	Down
TNFSF11	3.61271	-1.19561	9.01e-06	0.000137771	Up
CTSV	-1.55442	2.66459	9.13e-06	0.000139475	Down
IL1A	2.61975	-1.33879	9.18e-06	0.000140181	Up
SPIB	1.8327	-2.69092	9.36e-06	0.000142717	Up
SEPTIN5	-1.15156	3.68108	9.49e-06	0.000144565	Down
GAL3ST4	1.22821	2.40495	9.51e-06	0.0001448	Up
TTC39A	1.72866	3.76262	9.56e-06	0.00014535	Up
FAM189B	-1.03552	5.59079	9.57e-06	0.00014544	Down
LFNG	1.4999	3.75991	9.61e-06	0.000145943	Up
MOV10L1	-2.34123	0.147763	9.64e-06	0.000146049	Down
GJA4	1.17988	3.8272	9.64e-06	0.000146049	Up
PKP3	3.77897	-0.325321	9.65e-06	0.000146049	Up
C4orf19	2.3191	0.931755	9.73e-06	0.000147241	Up
CHL1	-3.22961	4.47528	9.9e-06	0.000149607	Down
CNIH2	-1.59109	1.03624	9.96e-06	0.000150305	Down
VWCE	-1.20626	2.3127	9.96e-06	0.000150305	Down
SYT3	-1.72609	1.16058	1e-05	0.000150772	Down
NEDD8-MDP1	-1.40479	-2.03308	1e-05	0.0001511	Down
PTF1A	-3.24241	-2.10129	1e-05	0.0001511	Down
ITM2A	1.68101	2.34963	1.01e-05	0.000151676	Up
GSTA2	3.16054	6.19003	1.01e-05	0.000151676	Up
S100A11	1.38685	7.32683	1.01e-05	0.000151676	Up
CDC42EP2	1.22783	2.98015	1.02e-05	0.000152428	Up
EPHA5	-2.89975	-1.84487	1.02e-05	0.000153169	Down
NXF3	2.45759	-1.59207	1.04e-05	0.000154824	Up
DHRS3	1.15476	5.32051	1.04e-05	0.000155713	Up
CPA2	-2.86503	-0.644322	1.04e-05	0.000155713	Down
ARHGAP15	1.09025	2.05789	1.04e-05	0.000155713	Up
RGS11	-2.0806	2.80262	1.06e-05	0.000157184	Down
IFI30	1.29114	0.915466	1.07e-05	0.000158873	Up
TMIGD3	1.33394	3.31086	1.1e-05	0.000162911	Up
PAPLN	2.20433	2.8293	1.1e-05	0.000163138	Up
CFH	1.34324	4.32877	1.12e-05	0.000166259	Up
NUPR1	1.7208	8.30547	1.13e-05	0.000166586	Up
LHX5	-2.79142	-0.754834	1.13e-05	0.000167664	Down
ZC3HAV1L	-1.1329	1.10964	1.13e-05	0.000167664	Down
AURKA	-1.00763	4.22181	1.14e-05	0.000168431	Down
NABP1	1.32019	3.19393	1.15e-05	0.000169324	Up
PRND	2.77738	-1.17404	1.16e-05	0.000170682	Up
CTXND1	-2.60115	3.56385	1.16e-05	0.000171205	Down
FAM83F	-2.23486	-0.00476806	1.17e-05	0.000171698	Down
OR1F1	-2.5113	-3.60801	1.17e-05	0.000171698	Down
KLF17	-1.70195	1.11629	1.17e-05	0.000172553	Down
LAPTM5	1.361	6.59715	1.18e-05	0.000173936	Up
G0S2	2.13189	6.1561	1.19e-05	0.00017511	Up
NR4A3	-1.60649	4.7519	1.2e-05	0.000175741	Down
UNC13A	-1.88874	3.86217	1.21e-05	0.000177181	Down
HTR6	-2.87115	-3.02072	1.21e-05	0.000177407	Down
CLEC2D	1.12065	2.02004	1.23e-05	0.000180069	Up
SHCBP1	-1.35879	3.69662	1.24e-05	0.000180669	Down
SLC23A1	1.94876	-0.0604849	1.24e-05	0.000180679	Up
ALOXE3	2.05601	-0.765898	1.25e-05	0.000182608	Up
KRT19	3.07555	0.601082	1.25e-05	0.000182608	Up
SHISAL2A	1.56347	-0.901859	1.27e-05	0.00018447	Up
EMP1	1.26969	5.12545	1.27e-05	0.00018447	Up
GDF7	-1.7712	0.933372	1.27e-05	0.00018447	Down
HAPLN3	1.33881	1.45318	1.27e-05	0.000184804	Up
CD248	1.67802	4.78501	1.28e-05	0.000186021	Up
PRKCA	1.5031	6.66638	1.29e-05	0.000187087	Up
CACNA1E	3.90866	1.9608	1.29e-05	0.000187195	Up
STIL	-1.04898	2.45166	1.3e-05	0.00018811	Down
C3orf80	2.11583	0.578333	1.3e-05	0.000188212	Up
WFIKKN1	-1.43366	0.964266	1.33e-05	0.000191675	Down
C19orf84	2.18678	-2.40719	1.33e-05	0.000192146	Up
PARD6B	1.09633	2.68973	1.35e-05	0.000194047	Up
HSD17B1	2.04254	2.77878	1.35e-05	0.000194318	Up
TSPAN10	1.69984	2.89555	1.35e-05	0.000194466	Up
UBASH3B	1.29216	1.37512	1.36e-05	0.000194609	Up
HOXB5	-1.24014	1.76409	1.37e-05	0.000196712	Down
APELA	-3.56036	-3.33519	1.38e-05	0.00019679	Down
THBD	1.19622	3.93693	1.38e-05	0.000197766	Up
CD164L2	3.59474	1.72735	1.39e-05	0.000198199	Up
PHETA2	1.3942	1.71403	1.4e-05	0.000199732	Up
LSS	-1.15347	8.08436	1.4e-05	0.000199994	Down
RESP18	6.21864	-2.4402	1.41e-05	0.000200282	Up
CDK1	-1.29855	4.95694	1.41e-05	0.000201212	Down
TMSB15A	-1.45248	-0.144033	1.41e-05	0.000201212	Down
IL18RAP	1.95543	-0.56758	1.42e-05	0.000201373	Up
CEACAM4	1.83527	-1.87745	1.43e-05	0.000202489	Up
SERPINB3	6.53185	-0.625099	1.45e-05	0.000205552	Up
RACGAP1	-1.00856	4.61909	1.46e-05	0.000206811	Down
HK3	1.5552	1.5243	1.46e-05	0.000206811	Up
BLK	2.56254	-2.28841	1.47e-05	0.000208096	Up
THBS1	1.37861	5.33873	1.47e-05	0.000208157	Up
CABP4	1.20966	-1.30504	1.49e-05	0.000210033	Up
ANKRD34B	-2.0846	-3.4503	1.49e-05	0.000210304	Down
IRF4	2.20025	-1.02372	1.49e-05	0.000210432	Up
SPAG17	2.21534	1.05303	1.5e-05	0.000210546	Up
DMBX1	-2.62408	-0.308689	1.5e-05	0.000210546	Down
KIF26A	-1.69422	4.16055	1.5e-05	0.000210546	Down
REG3G	4.43342	3.15701	1.52e-05	0.000213039	Up
CRHR1	-2.49112	-2.90336	1.54e-05	0.000216245	Down
SQOR	1.17501	3.53441	1.55e-05	0.000218021	Up
MZB1	2.32875	0.0268485	1.57e-05	0.000220216	Up
BOC	1.22452	2.13533	1.57e-05	0.000220216	Up
F3	1.36704	4.67349	1.58e-05	0.000220399	Up
UHRF1	-1.35719	2.72786	1.58e-05	0.000221002	Down
GPR82	1.69899	-1.12797	1.58e-05	0.000221081	Up
TINCR	-1.7775	0.88655	1.61e-05	0.00022479	Down
TM4SF5	5.9928	-2.24916	1.63e-05	0.000227454	Up
MYO7B	1.30719	-0.543556	1.64e-05	0.000227887	Up
CCL17	1.98216	-2.22623	1.65e-05	0.000229878	Up
TPPP3	-1.24565	3.66124	1.66e-05	0.000231184	Down
PPARGC1A	2.08229	3.75615	1.67e-05	0.000231269	Up
LARGE2	-2.44581	3.17594	1.67e-05	0.000231284	Down
ZDHHC22	-2.28394	-0.0548626	1.68e-05	0.000232905	Down
RASSF10	5.37049	-1.20312	1.68e-05	0.00023307	Up
PRR19	-1.03982	1.15267	1.77e-05	0.000244279	Down
TLR4	1.18795	3.12835	1.77e-05	0.000244279	Up
CAVIN3	1.59631	4.6624	1.78e-05	0.000244848	Up
C6orf15	4.15253	-3.13311	1.78e-05	0.000245108	Up
PPP1R3B	1.04917	5.56025	1.79e-05	0.000245907	Up
FFAR4	1.67641	-1.45643	1.79e-05	0.000246162	Up
KLK1	3.71039	7.29912	1.8e-05	0.000246526	Up
PCDH17	1.46896	3.25164	1.8e-05	0.000246783	Up
ADGRG7	7.18341	-0.668858	1.8e-05	0.000247055	Up
MFSD6	1.07186	6.37314	1.81e-05	0.000247823	Up
GIMAP2	1.02847	3.03989	1.81e-05	0.000247823	Up
FDCSP	4.72517	-0.847004	1.82e-05	0.000248034	Up
PLK5	-2.06357	-1.13786	1.82e-05	0.000248651	Down
GGT1	1.95298	1.26108	1.83e-05	0.000250297	Up
SLC5A9	1.50928	-0.342125	1.85e-05	0.000251956	Up
HRH2	2.00317	-0.335625	1.86e-05	0.000252834	Up
HELLS	-1.12295	3.68057	1.86e-05	0.000253375	Down
CXCR1	2.55708	-1.67451	1.86e-05	0.000253375	Up
FAM240C	-2.9125	-0.256562	1.86e-05	0.00025351	Down
CLEC9A	2.34219	-1.01895	1.88e-05	0.000255067	Up
SH2D2A	1.77002	0.426281	1.89e-05	0.000256296	Up
PLEKHA6	2.28562	3.17638	1.91e-05	0.000258556	Up
CTXN1	-1.34602	4.82063	1.91e-05	0.000259193	Down
LRIG1	1.16591	3.68429	1.92e-05	0.000259771	Up
ZWINT	-1.04742	4.55498	1.92e-05	0.000260043	Down
IYD	-4.18785	-3.47748	1.96e-05	0.000264459	Down
KIF23	-1.13154	3.51912	1.97e-05	0.000264995	Down
ISM2	-1.87211	-0.447754	1.98e-05	0.000266129	Down
ENTPD2	-1.69081	-0.445913	1.99e-05	0.000267148	Down
FABP3	1.90404	7.83206	1.99e-05	0.000268197	Up
RNF103-CHMP3	1.57816	-2.57598	2.03e-05	0.000272409	Up
ITGAX	1.23903	3.0746	2.04e-05	0.000273476	Up
SLITRK5	-2.70595	-0.0630102	2.05e-05	0.000275372	Down
MPPED1	-2.92652	-3.42376	2.13e-05	0.000284295	Down
C1orf127	1.26361	-2.03954	2.14e-05	0.000285565	Up
LYL1	1.07475	1.78506	2.14e-05	0.000285565	Up
CYSRT1	-1.12718	1.17502	2.17e-05	0.000288758	Down
RAMACL	2.3091	-2.43983	2.18e-05	0.000289965	Up
BNIP5	3.10424	-1.22216	2.19e-05	0.000291312	Up
RAB3IL1	1.03154	4.51137	2.21e-05	0.000292636	Up
SEMA3G	1.26719	2.98072	2.22e-05	0.000294513	Up
SPINT2	1.4405	4.97259	2.22e-05	0.000294513	Up
CENPA	-1.46229	1.91625	2.23e-05	0.000294835	Down
DNLZ	-1.19041	-1.68922	2.23e-05	0.000295423	Down
HMGCS2	3.88317	0.186189	2.27e-05	0.000299501	Up
FBXO2	1.85549	6.08045	2.27e-05	0.000299578	Up
SPATA22	3.7342	-2.61432	2.27e-05	0.000299578	Up
PDLIM4	1.90952	1.28207	2.27e-05	0.000299686	Up
CENPU	-1.05085	3.95659	2.28e-05	0.000300235	Down
C21orf62	2.22288	-1.02746	2.3e-05	0.000302567	Up
CASKIN1	-1.7476	1.22649	2.3e-05	0.000302567	Down
OXT	3.96163	-1.47119	2.31e-05	0.000303804	Up
C3AR1	1.432	3.04223	2.35e-05	0.000309108	Up
CDK14	1.1403	3.7901	2.36e-05	0.000309212	Up
FAT2	1.89396	-0.046493	2.36e-05	0.00030978	Up
METTL24	1.64383	-2.21144	2.37e-05	0.000311161	Up
CENPI	-1.19539	1.60829	2.38e-05	0.000312354	Down
DSC2	1.66843	1.1806	2.39e-05	0.000313135	Up
FYB1	1.58805	2.56406	2.4e-05	0.000313776	Up
C8orf34	3.24055	-0.182229	2.4e-05	0.000313776	Up
SIM2	-1.61498	1.99182	2.41e-05	0.000315002	Down
SLCO2A1	1.29228	4.14328	2.46e-05	0.00032051	Up
GNRH2	-1.87123	-1.92323	2.47e-05	0.000321758	Down
HSPB1	1.18547	10.423	2.51e-05	0.000325964	Up
DLX1	-2.24266	0.355228	2.51e-05	0.000325964	Down
ZCCHC12	-2.18643	2.90417	2.52e-05	0.000326518	Down
ADRA2C	-1.78724	3.71873	2.53e-05	0.000327593	Down
CSF2	2.90388	-3.26337	2.53e-05	0.000327808	Up
VWC2	4.85334	0.698112	2.54e-05	0.000328658	Up
RTBDN	3.53565	3.91719	2.54e-05	0.000328658	Up
EFNA3	-1.46631	4.57455	2.54e-05	0.000328658	Down
ALDH3B1	1.57749	5.1879	2.55e-05	0.000329052	Up
S100Z	1.52123	-3.04791	2.56e-05	0.000330054	Up
PNMA8B	-1.39025	5.08047	2.56e-05	0.000330926	Down
FGR	1.12844	2.22819	2.58e-05	0.000332085	Up
EVA1A	1.68461	0.746623	2.59e-05	0.000333943	Up
NAALADL1	1.00966	0.218072	2.63e-05	0.000338951	Up
NAALAD2	1.64211	4.01524	2.64e-05	0.000339276	Up
FSCN1	-1.25555	8.42558	2.65e-05	0.000339753	Down
IFNE	5.41403	-2.33696	2.67e-05	0.000343059	Up
CCDC62	-1.52709	-1.40343	2.69e-05	0.000344537	Down
PNCK	-1.94448	1.59825	2.69e-05	0.000344537	Down
SCRG1	2.30505	-0.0903118	2.7e-05	0.000345349	Up
EPHA1	1.18824	-0.990418	2.7e-05	0.000345349	Up
HSPE1-MOB4	-1.14556	-2.05787	2.7e-05	0.000345664	Down
ALDOB	2.9538	6.31557	2.73e-05	0.000348187	Up
DHDH	-1.36392	-0.590349	2.74e-05	0.000349337	Down
ACY3	2.94722	0.0740362	2.74e-05	0.000349337	Up
FBP2	3.04193	-1.04975	2.75e-05	0.000349562	Up
CRYBG1	1.266	2.9128	2.75e-05	0.000350456	Up
RIPOR3	1.8293	2.9858	2.78e-05	0.000353777	Up
PSD	-1.07395	3.05704	2.78e-05	0.000353777	Down
VIPR1	1.41778	-0.44107	2.79e-05	0.000353781	Up
GNAZ	-1.14815	4.6389	2.84e-05	0.000359602	Down
CT45A1	-4.6956	-3.38214	2.86e-05	0.000361308	Down
BMP1	-1.02478	5.97145	2.87e-05	0.000362347	Down
ATP8B4	1.3691	1.42334	2.87e-05	0.000362386	Up
FDFT1	-1.13619	8.62419	2.89e-05	0.000364557	Down
CPNE4	2.37792	3.70639	2.9e-05	0.000366454	Up
CCL14	1.74276	1.78688	2.92e-05	0.000368269	Up
JAK3	1.30221	5.27114	2.92e-05	0.000368269	Up
C5orf58	1.63693	-3.03907	2.93e-05	0.000368566	Up
CD80	1.76343	-2.23111	2.94e-05	0.000369078	Up
TLX1	-2.6411	-2.91465	2.95e-05	0.00037024	Down
VPREB3	-2.14422	3.4552	2.95e-05	0.000370635	Down
RORC	3.11091	3.37368	2.96e-05	0.000371138	Up
ITIH5	1.81332	3.99354	2.96e-05	0.000371176	Up
PYDC1	2.98608	-1.4416	2.97e-05	0.000371176	Up
SLFN12L	1.64803	-1.87527	2.97e-05	0.000371176	Up
ALOX12B	-1.84965	-2.06461	2.98e-05	0.000372522	Down
PLD5	-2.02223	4.4189	2.99e-05	0.000373337	Down
CCL4	1.58693	1.91932	3.01e-05	0.000376086	Up
CEACAM21	1.3739	-0.359607	3.02e-05	0.000377022	Up
PIK3IP1	1.07259	5.84639	3.03e-05	0.000377578	Up
PDIA2	-2.39773	-0.480144	3.03e-05	0.000378061	Down
PSD2	-1.33282	-1.37262	3.04e-05	0.000378586	Down
HAGHL	-1.35713	3.69515	3.07e-05	0.000381764	Down
PTGER4	1.44293	1.3898	3.07e-05	0.000381967	Up
MYL2	3.39127	-1.49402	3.09e-05	0.00038363	Up
CACNG7	-3.51023	-0.459157	3.09e-05	0.00038363	Down
QPCT	-1.68246	8.91715	3.15e-05	0.000391104	Down
EXD1	-1.9044	-3.19394	3.19e-05	0.000394879	Down
EML6	-1.30855	5.68791	3.24e-05	0.000401539	Down
TNFAIP8L3	1.62024	4.01415	3.26e-05	0.00040269	Up
SFRP5	4.41524	1.38918	3.27e-05	0.000404288	Up
ARHGAP36	4.06497	3.71936	3.29e-05	0.000405471	Up
WNT16	3.46415	-0.872387	3.29e-05	0.00040606	Up
SYT11	1.43762	3.10334	3.33e-05	0.000410088	Up
ZNF367	-1.13211	3.69362	3.33e-05	0.000410088	Down
MET	1.43172	3.49478	3.34e-05	0.000411341	Up
RBFOX3	-2.3809	-0.554837	3.35e-05	0.000411622	Down
TMEM97	-1.37971	7.33781	3.36e-05	0.000412924	Down
MS4A1	2.33542	-1.40649	3.38e-05	0.000414282	Up
NETO2	-1.15423	5.74778	3.39e-05	0.000414936	Down
SRARP	-2.12917	-3.31169	3.4e-05	0.000415194	Down
NMNAT2	2.36608	2.8777	3.44e-05	0.000420788	Up
SGPP2	2.05725	4.30668	3.45e-05	0.000421236	Up
FITM1	-1.49233	3.60779	3.47e-05	0.000422878	Down
REG1A	-4.29125	0.40318	3.47e-05	0.000423515	Down
CKAP2L	-1.41124	2.68015	3.49e-05	0.000424767	Down
CD68	1.45594	0.195037	3.52e-05	0.000428459	Up
CNTNAP3B	-1.72385	0.0430985	3.55e-05	0.000431385	Down
NCAPG	-1.20973	3.53653	3.56e-05	0.000432718	Down
E2F2	-1.28983	1.99073	3.64e-05	0.000441676	Down
IQUB	1.57072	0.727739	3.68e-05	0.000446314	Up
B4GALNT4	-2.14897	2.27859	3.71e-05	0.000448772	Down
LRP4	1.01946	3.78494	3.72e-05	0.000449621	Up
APLNR	1.67124	3.62419	3.73e-05	0.000450546	Up
CGB3	-2.90195	-4.04334	3.74e-05	0.000451113	Down
SEMA6B	-1.27698	6.92716	3.76e-05	0.00045325	Down
PDXP	-1.07972	0.367687	3.77e-05	0.000453892	Down
UGT3A1	4.52747	-2.12713	3.78e-05	0.000454813	Up
HYAL3	-1.07538	2.36948	3.82e-05	0.000459669	Down
NEURL2	1.09354	0.743877	3.83e-05	0.000459738	Up
NR2E1	-2.29804	-1.94809	3.84e-05	0.000461189	Down
CCDC152	1.2687	1.58491	3.89e-05	0.000467085	Up
CNTN5	-3.33602	-0.440739	3.93e-05	0.000470985	Down
CST1	5.76986	2.79932	3.94e-05	0.000471523	Up
CYB5A	1.42068	5.11534	4.02e-05	0.000480484	Up
CT83	6.92205	-1.82636	4.02e-05	0.000480484	Up
CYB561A3	1.0552	6.49225	4.03e-05	0.00048147	Up
HSD3B1	3.46861	1.4464	4.04e-05	0.000481617	Up
TM4SF4	4.10381	1.93915	4.04e-05	0.000481617	Up
SQLE	-1.37204	8.12066	4.06e-05	0.000483787	Down
C9orf43	-1.13243	0.751119	4.06e-05	0.000483912	Down
HMX3	-2.20494	1.33643	4.07e-05	0.000484282	Down
MUC12	-1.78369	0.587776	4.09e-05	0.00048644	Down
FGF9	-1.46612	4.01271	4.1e-05	0.000486993	Down
C5AR2	1.50168	0.898177	4.11e-05	0.00048711	Up
SIX2	-1.84788	1.61033	4.12e-05	0.00048854	Down
ACTN2	-2.37967	2.00154	4.15e-05	0.000490998	Down
KBTBD12	2.36967	-0.963963	4.19e-05	0.000495982	Up
NECTIN4	2.64628	-0.771437	4.2e-05	0.000496438	Up
EPS8	1.04015	4.42431	4.22e-05	0.000497797	Up
ADH1A	3.19088	-3.4331	4.22e-05	0.000497915	Up
CLEC4D	2.11696	-3.4909	4.24e-05	0.000498932	Up
SMIM6	2.87326	-2.8246	4.28e-05	0.000503934	Up
CACNA2D2	-1.13439	0.975243	4.33e-05	0.000509179	Down
MST1R	1.76179	-1.07146	4.34e-05	0.000510209	Up
CD109	1.44183	2.62785	4.34e-05	0.00051056	Up
CALHM6	1.29601	1.83208	4.44e-05	0.000520761	Up
SLC24A4	1.67839	1.29135	4.46e-05	0.000522826	Up
SGK2	1.82145	1.50037	4.46e-05	0.000522826	Up
PPP1R3G	-1.24068	3.78037	4.5e-05	0.000527512	Down
MALL	1.37374	-1.6378	4.53e-05	0.000529858	Up
MMP13	4.65088	-0.409908	4.54e-05	0.000530749	Up
PRR5L	1.03954	2.10594	4.55e-05	0.000531989	Up
AZGP1	2.41536	-1.28413	4.62e-05	0.000539657	Up
GTSE1	-1.24194	2.96957	4.62e-05	0.000539657	Down
SPAM1	-3.01913	-4.25146	4.63e-05	0.000539889	Down
TDRD12	-2.17192	3.20024	4.63e-05	0.000539889	Down
AKR1B15	2.88709	-1.42045	4.63e-05	0.000539889	Up
SPTA1	2.50255	-1.92072	4.64e-05	0.000540819	Up
PLPPR5	-4.25727	-0.546836	4.7e-05	0.000546752	Down
PSMB9	1.09162	4.4166	4.7e-05	0.000547032	Up
SDR16C5	4.311	-3.06543	4.71e-05	0.000547382	Up
RASAL3	1.02855	2.14318	4.73e-05	0.000548934	Up
COL12A1	1.35424	4.61789	4.73e-05	0.000548934	Up
GATA3	-1.75032	2.74502	4.76e-05	0.000552656	Down
GUCY1A2	1.36479	3.84141	4.77e-05	0.000552656	Up
FCGR1A	1.46347	1.2768	4.78e-05	0.000553873	Up
STARD10	1.19003	7.39443	4.82e-05	0.000557742	Up
AGT	1.50341	4.9352	4.82e-05	0.000557742	Up
ATF5	-1.03896	7.15833	4.89e-05	0.000565224	Down
CD96	1.5386	1.57355	4.91e-05	0.000566738	Up
UGT1A7	3.62276	1.8139	4.93e-05	0.000569391	Up
OSM	1.75392	0.738207	4.98e-05	0.000574415	Up
ORM2	3.25527	1.03459	5e-05	0.000575496	Up
AFAP1L2	1.0503	2.12426	5.01e-05	0.000576233	Up
CATSPERG	1.8968	1.74071	5.03e-05	0.000578089	Up
APOBR	1.19479	2.04247	5.05e-05	0.000579257	Up
PPM1L	1.15513	5.07629	5.06e-05	0.00058002	Up
WNT7A	3.37345	-2.85704	5.06e-05	0.000580037	Up
TFCP2L1	-1.63767	0.326583	5.1e-05	0.00058395	Down
COL6A3	1.79764	6.99419	5.13e-05	0.000585968	Up
NEK2	-1.30317	2.69427	5.19e-05	0.00059221	Down
PNLIPRP3	2.73489	2.21517	5.2e-05	0.000593433	Up
RAC2	1.74507	4.20122	5.23e-05	0.000596717	Up
POTEC	-3.29478	-4.1483	5.26e-05	0.000599671	Down
ZBP1	1.76633	-1.1467	5.26e-05	0.000599671	Up
VEPH1	1.62888	5.60748	5.27e-05	0.000600172	Up
ITGB7	1.36365	-0.842459	5.38e-05	0.000611488	Up
GPR68	1.31778	-0.265358	5.44e-05	0.000617579	Up
SOX30	-1.44973	-0.765181	5.45e-05	0.000618067	Down
CACNA1B	-2.17359	1.74966	5.45e-05	0.000618107	Down
SERPINF1	1.62382	5.47006	5.47e-05	0.000619659	Up
GLT8D2	1.46327	3.29907	5.47e-05	0.000619659	Up
VAMP5	1.03393	5.30913	5.47e-05	0.000619659	Up
TEX44	-4.1735	-3.1301	5.5e-05	0.000622077	Down
SULT1B1	-1.93972	0.935734	5.52e-05	0.000624141	Down
SMOC2	1.16006	2.47415	5.55e-05	0.000627342	Up
CCL16	1.6721	-2.42712	5.59e-05	0.000631275	Up
MID1IP1	1.21488	7.08945	5.64e-05	0.000635885	Up
TYRO3	-1.05475	4.46656	5.64e-05	0.000635885	Down
COX6A2	2.32443	-1.22457	5.69e-05	0.000640789	Up
WDR86	1.1988	-0.151671	5.71e-05	0.000642208	Up
TCN1	-3.52326	3.99559	5.74e-05	0.000646194	Down
GLIS3	1.669	2.39242	5.76e-05	0.000647779	Up
MIP	-1.03459	-0.744125	5.77e-05	0.00064883	Down
EDARADD	1.92433	-1.8103	5.82e-05	0.000653055	Up
CCDC68	1.6711	0.468383	5.82e-05	0.000653616	Up
MMRN2	1.20004	6.19387	5.84e-05	0.00065472	Up
HSPA6	-1.67036	2.75075	5.92e-05	0.000663521	Down
HYAL4	-2.26698	-2.66172	5.93e-05	0.000663521	Down
DMRTA2	-2.416	-2.32665	5.93e-05	0.000663521	Down
PSG9	2.83147	-1.18395	5.95e-05	0.000665287	Up
KIAA0040	1.11051	3.87682	5.97e-05	0.000667833	Up
SLC16A7	1.1794	6.04853	6.04e-05	0.000674217	Up
TENT5C	1.01621	3.13916	6.13e-05	0.000683461	Up
GREB1L	-1.45503	3.53069	6.15e-05	0.000686332	Down
TAMALIN	1.02664	2.31415	6.16e-05	0.000687025	Up
CACNG6	-3.03923	-3.08779	6.2e-05	0.000690251	Down
IL1RN	1.32713	1.27812	6.23e-05	0.000691925	Up
EPOP	-1.28334	2.91105	6.23e-05	0.000691925	Down
ESCO2	-1.2774	1.84951	6.25e-05	0.000693292	Down
CHST6	2.33063	4.98578	6.26e-05	0.000694142	Up
ARHGEF5	2.12313	0.592876	6.31e-05	0.000699914	Up
AK7	-1.40196	0.580302	6.32e-05	0.000700641	Down
NPW	-1.79603	-1.21558	6.33e-05	0.00070097	Down
FOXL1	2.26882	1.75195	6.35e-05	0.000703185	Up
TEX101	-2.36263	-1.56704	6.41e-05	0.000708158	Down
FXYD3	3.4012	-1.96375	6.48e-05	0.000714702	Up
C14orf180	2.63541	-1.56544	6.51e-05	0.000716677	Up
MEIOB	-1.39564	-2.40518	6.52e-05	0.00071734	Down
STAP2	1.19209	4.39358	6.53e-05	0.000718109	Up
LY6L	-4.30932	-3.69776	6.53e-05	0.000718109	Down
PRRX2	-2.05232	2.5966	6.63e-05	0.000727874	Down
IFITM10	-1.55472	6.24743	6.64e-05	0.00072899	Down
CCDC83	-2.86108	-1.80379	6.71e-05	0.000735934	Down
ZNF154	1.34698	2.23935	6.76e-05	0.000741496	Up
SDK2	-1.8113	2.41915	6.77e-05	0.000741633	Down
GCGR	-3.99495	0.35012	6.77e-05	0.000741798	Down
MCEMP1	2.83926	-1.44409	6.79e-05	0.000742888	Up
RETN	2.95012	-2.9026	6.8e-05	0.000743195	Up
MFGE8	1.03141	7.17237	6.81e-05	0.000744215	Up
GALNT7	1.02516	4.59625	6.83e-05	0.000745564	Up
KBTBD8	1.55598	1.86214	6.84e-05	0.000745786	Up
ACTR3C	1.98491	2.31736	6.85e-05	0.000746284	Up
CPA6	2.19423	-3.10708	6.92e-05	0.000753617	Up
SPINK1	-2.63552	0.467487	6.95e-05	0.000755418	Down
IL33	1.24507	2.80678	6.96e-05	0.000755908	Up
WNT4	-1.76293	5.35916	6.97e-05	0.000757306	Down
SLC38A11	1.74272	-0.740033	6.99e-05	0.000758371	Up
HRCT1	1.54266	0.773307	7.01e-05	0.000760069	Up
CFAP77	-1.70783	-3.46466	7.05e-05	0.000764293	Down
CFAP95	2.84736	-2.33821	7.07e-05	0.000766218	Up
PADI4	2.12096	-2.65483	7.15e-05	0.000772924	Up
IL21R	2.11174	1.04183	7.17e-05	0.000774	Up
NAT16	-2.5408	0.845614	7.17e-05	0.000774	Down
TLE6	-1.36061	1.56576	7.2e-05	0.000776186	Down
RSPO1	-2.16127	-3.34206	7.22e-05	0.000777643	Down
PROB1	-1.02908	2.67115	7.25e-05	0.000780841	Down
DCAF4L2	5.77464	-0.602447	7.31e-05	0.000786135	Up
ZPBP2	-4.50644	-3.52233	7.32e-05	0.000786907	Down
PFKFB2	1.07378	4.51555	7.44e-05	0.000798494	Up
IGFBP6	1.63853	3.17026	7.45e-05	0.000798969	Up
FOXE3	-1.97209	-3.13845	7.47e-05	0.000800775	Down
CCDC80	1.65104	5.88217	7.48e-05	0.000800775	Up
CCDC73	-1.61625	1.0462	7.5e-05	0.000803152	Down
DHCR7	-1.14067	8.77736	7.51e-05	0.00080399	Down
OTX1	-2.05142	-0.336004	7.55e-05	0.000807734	Down
TYMS	-1.10785	4.22839	7.56e-05	0.000807734	Down
MROH2A	2.99336	-1.92516	7.57e-05	0.000808707	Up
DNAH8	-2.13016	-2.64198	7.63e-05	0.000813392	Down
C5AR1	1.34774	3.43754	7.64e-05	0.000813392	Up
P2RY14	1.07943	-0.143041	7.64e-05	0.000813392	Up
CHDH	2.08403	2.18154	7.68e-05	0.00081697	Up
CYP1A1	-1.53883	-1.50975	7.7e-05	0.000818587	Down
LHX2	-2.16665	0.356657	7.7e-05	0.000818587	Down
MGP	1.35517	8.27143	7.71e-05	0.000819493	Up
KIR2DL4	1.60273	-1.73299	7.75e-05	0.000822458	Up
TMEM74	-1.79705	-2.50387	7.77e-05	0.000824051	Down
TMC5	1.44122	-1.01486	7.8e-05	0.000827581	Up
GRB7	2.58225	0.634276	7.81e-05	0.000827985	Up
TPD52	1.08081	4.16314	7.84e-05	0.00083044	Up
PLAC1	-2.46226	2.16987	7.89e-05	0.000835513	Down
AQP3	2.16423	2.56317	8e-05	0.000846546	Up
AKR1C1	1.61494	4.45045	8.04e-05	0.000849506	Up
ANKS4B	3.63032	-2.25984	8.05e-05	0.000850049	Up
RAB26	-1.46394	1.65887	8.1e-05	0.000853623	Down
FCGR2B	1.64316	1.61345	8.16e-05	0.000859321	Up
MYBL2	-1.45687	3.70209	8.24e-05	0.0008677	Down
CPXM1	1.98324	1.97747	8.26e-05	0.000869656	Up
SLC34A3	-1.45682	-2.45751	8.29e-05	0.000872201	Down
CCR3	2.27178	-4.05663	8.3e-05	0.000872703	Up
HOXB8	-1.66474	2.30414	8.38e-05	0.000879754	Down
PRSS2	2.92069	-3.18528	8.41e-05	0.000881568	Up
FTCD	2.04543	3.45049	8.46e-05	0.000886474	Up
LGALS9C	2.2599	-3.66186	8.48e-05	0.000887535	Up
DIO3	2.64633	-0.76651	8.48e-05	0.000887535	Up
BPI	2.25082	-2.15641	8.5e-05	0.000888194	Up
GREP1	-1.74466	-3.2689	8.54e-05	0.000892199	Down
CD6	1.32985	1.04028	8.58e-05	0.000894506	Up
FUT2	-1.22596	1.63525	8.71e-05	0.000906424	Down
BEST4	-1.30501	-0.0246339	8.76e-05	0.000910566	Down
GPR137C	-1.03146	0.748179	8.76e-05	0.000910566	Down
CLDN10	3.72044	-0.203326	8.87e-05	0.000921051	Up
DLX2	-1.58633	-1.67999	8.92e-05	0.000925677	Down
RAB44	1.97613	-2.45646	8.97e-05	0.000929678	Up
S1PR3	-1.21562	7.09724	9.16e-05	0.000948049	Down
OPCML	-2.46473	0.461066	9.18e-05	0.000949611	Down
FGF1	1.45151	-0.179138	9.25e-05	0.000954711	Up
HS3ST6	-2.60168	-3.90723	9.26e-05	0.000955168	Down
GSTA5	2.16744	-3.2935	9.37e-05	0.000965794	Up
TRDN	3.05563	2.44324	9.41e-05	0.000968978	Up
CATSPER1	1.93526	0.245819	9.43e-05	0.000970458	Up
ERVV-2	5.14855	-2.51123	9.46e-05	0.00097283	Up
GABRE	2.07172	4.00774	9.47e-05	0.000973247	Up
TMEM184A	1.72703	4.4618	9.5e-05	0.000975884	Up
CCL24	2.79794	-1.94214	9.53e-05	0.00097785	Up
NKPD1	-1.42688	-0.0794512	9.55e-05	0.000979234	Down
SCARB1	-1.12121	11.2074	9.58e-05	0.000982207	Down
RAB11FIP4	1.19078	3.47505	9.6e-05	0.000983181	Up
ZAP70	1.5053	0.991784	9.67e-05	0.000989688	Up
PMAIP1	1.66621	3.34309	9.69e-05	0.000991056	Up
APOBEC1	-2.46669	-3.79639	9.79e-05	0.000999434	Down
OLIG1	-1.70354	0.0123886	9.8e-05	0.000999589	Down
HSPB7	1.77024	6.4371	9.87e-05	0.0010055	Up
SPINK4	2.93796	-1.90028	9.93e-05	0.0010106	Up
GDF3	1.50599	-2.84096	9.96e-05	0.00101258	Up
C17orf99	2.76156	-2.72845	0.0001	0.00101596	Up
VAV1	1.29067	2.07628	0.000100139	0.00101656	Up
KIF5C	-1.40501	4.99501	0.000100144	0.00101656	Down
UGT2B28	3.75779	-3.56388	0.00010037	0.00101832	Up
ALDH3A1	1.98537	1.88344	0.000101213	0.00102525	Up
RHOU	-1.14176	6.59529	0.000101761	0.00102972	Down
SHISA8	-2.1414	2.84349	0.000102043	0.00103148	Down
IDI1	-1.16435	8.1235	0.000102195	0.00103175	Down
AQP6	-1.82381	-1.64821	0.000102201	0.00103175	Down
GPNMB	1.49987	5.63312	0.000102269	0.00103175	Up
PLA2G12B	-2.17461	-3.59403	0.000102787	0.00103628	Down
MYOC	-2.5844	-3.44293	0.000102887	0.00103674	Down
DCLK3	1.95379	-0.651059	0.000103133	0.00103814	Up
LGI4	1.27067	0.50397	0.00010327	0.00103897	Up
TWIST1	1.43032	6.25555	0.000103342	0.00103915	Up
CSRP3	3.96498	-1.74763	0.000103792	0.00104313	Up
DEFA3	5.36034	-1.92409	0.000104899	0.00105315	Up
SIRPB1	1.45102	-0.830869	0.000105333	0.00105641	Up
SNTB1	1.16411	6.88418	0.000107198	0.00107343	Up
VMO1	1.30274	0.979376	0.000107342	0.00107428	Up
DBH	1.5489	-1.88508	0.000107394	0.00107428	Up
HRC	1.22271	1.71005	0.00010748	0.00107457	Up
DEPDC1	-1.31233	2.50774	0.000107827	0.00107749	Down
MAP2	1.35535	4.26888	0.000107992	0.00107857	Up
KCND1	-1.13356	1.80331	0.00010842	0.00108202	Down
MCM10	-1.24695	1.99166	0.000108494	0.00108202	Down
ARL4C	1.33472	3.78556	0.000108506	0.00108202	Up
PHF21B	-2.16708	1.18298	0.000109461	0.00109098	Down
PXT1	2.29123	-1.49489	0.000109976	0.00109507	Up
EPHA4	-1.21529	3.7324	0.000109986	0.00109507	Down
FCGBP	1.80738	6.33337	0.000111758	0.00111157	Up
SOST	2.34097	-3.81422	0.000111948	0.00111288	Up
EID3	-1.07004	0.971573	0.000112554	0.00111775	Down
PRODH2	4.62671	-1.38691	0.000112685	0.00111848	Up
TTLL8	-2.50779	-4.2276	0.000113144	0.00112245	Down
SIGLEC10	1.30395	2.10265	0.000113259	0.00112301	Up
PCSK2	3.01016	1.74994	0.000113667	0.00112647	Up
BBOX1	3.05323	-3.58504	0.000114758	0.00113553	Up
DSEL	-1.42542	3.88524	0.000114849	0.00113584	Down
FMO2	1.92495	1.67547	0.000114959	0.00113635	Up
SLC9A3R1	1.1511	5.85345	0.000115834	0.00114442	Up
APOBEC3D	1.32658	2.64898	0.000116136	0.00114681	Up
CORO6	-1.3869	1.75334	0.000116324	0.00114807	Down
CDCA5	-1.11344	3.88452	0.000117184	0.00115537	Down
CA10	-3.45616	-2.18086	0.000117529	0.00115819	Down
SCNN1A	2.06406	2.40632	0.000117791	0.00115899	Up
CYSLTR2	1.93387	5.15457	0.00011878	0.00116752	Up
ACTL8	-3.10048	-1.68618	0.000119077	0.00116984	Down
TMEM171	2.13039	-0.84575	0.000119673	0.00117509	Up
GALR2	-1.52559	-2.22948	0.000119787	0.00117537	Down
FRMD3	1.08915	2.85513	0.000119824	0.00117537	Up
CDON	1.91083	3.53906	0.000119902	0.00117554	Up
TMEM196	2.68235	-3.24802	0.000120726	0.00118061	Up
CARTPT	-3.42825	0.342725	0.000121945	0.00119192	Down
TGM4	-1.88526	-2.48035	0.000122027	0.00119212	Down
CAMP	2.46018	-2.52243	0.000122449	0.00119503	Up
PPP3R2	-2.1653	-4.02471	0.000124298	0.00120939	Down
ELOVL7	1.42697	4.06236	0.000125308	0.00121689	Up
CLEC17A	2.11989	-3.07447	0.000125322	0.00121689	Up
CPA4	-2.23531	2.48263	0.000125605	0.00121903	Down
PNMA6E	-3.61849	-0.179639	0.00012599	0.00122214	Down
CELF5	-1.5271	1.17688	0.00012616	0.00122317	Down
AGTR2	4.649	-2.63148	0.000126734	0.0012275	Up
IGFL2	2.48609	-0.0345236	0.000128395	0.00124296	Up
SIGLEC12	1.96421	-0.775862	0.000128634	0.00124465	Up
INAVA	2.77545	-1.17779	0.000129285	0.00125031	Up
CA5A	-1.5008	-2.28152	0.000129771	0.00125439	Down
HHATL	3.0833	2.97803	0.000130121	0.00125713	Up
GFI1	1.31542	-0.576788	0.000130369	0.00125891	Up
GALNT16	-1.25573	5.1714	0.000131875	0.00127077	Down
ABAT	1.5847	7.38836	0.000131964	0.00127077	Up
TLCD3B	-1.44237	0.693821	0.000131994	0.00127077	Down
SELE	1.87361	-0.871198	0.000132676	0.00127662	Up
ROS1	4.11803	-2.07106	0.000132735	0.00127662	Up
FGFBP2	1.35805	-1.93146	0.000133972	0.00128594	Up
COL1A2	1.58998	8.56601	0.000134176	0.00128725	Up
DPF1	-1.33474	0.308562	0.000134936	0.00129262	Down
COLCA2	1.4266	1.92779	0.000136129	0.00130275	Up
ST14	1.35612	2.59456	0.000136885	0.00130868	Up
FARP1	-1.04256	6.98153	0.000137586	0.00131436	Down
CASR	3.9717	0.570582	0.000137616	0.00131436	Up
CXorf65	1.58101	-3.24071	0.000138222	0.00131884	Up
BUB1B	-1.06938	2.96837	0.000138847	0.00132414	Down
ELAVL4	1.6027	-2.05715	0.00013934	0.00132819	Up
TBX10	2.839	-3.01548	0.000139698	0.00133094	Up
ATP1A4	2.18653	-2.02976	0.000139913	0.00133233	Up
DCDC2C	-2.27373	-3.28799	0.000140595	0.0013375	Down
KIF4A	-1.12492	3.23139	0.000141029	0.00134096	Down
TLCD1	-1.22027	2.43134	0.00014264	0.00135202	Down
FAM166B	-1.72758	8.03754	0.000146248	0.00138306	Down
SLC7A4	2.62667	3.06007	0.000146726	0.0013869	Up
RNF175	1.44255	0.350219	0.000148107	0.00139789	Up
PRSS1	4.64877	1.4497	0.000148227	0.00139834	Up
GPR37	-2.79063	1.49484	0.000149402	0.00140873	Down
ZNF804B	4.4356	-1.82299	0.000149892	0.00141266	Up
ARID3C	-1.49809	-1.66589	0.000150255	0.0014147	Down
HMX2	-1.78261	0.672758	0.000152592	0.00143319	Down
GPX3	1.47846	7.33521	0.000152673	0.00143325	Up
MAGEB18	-2.67611	-2.28918	0.00015347	0.00144003	Down
CYP3A7	2.14458	2.46782	0.000155259	0.00145539	Up
ART5	2.89763	-0.784146	0.000155814	0.00145946	Up
BCL11B	-1.39435	2.32856	0.000156086	0.00146101	Down
SLC4A4	2.5062	3.00017	0.000156278	0.00146138	Up
CDCA2	-1.20071	2.00204	0.000156658	0.00146423	Down
AADACL4	5.05072	-2.96861	0.000158339	0.0014785	Up
LILRA2	1.25865	0.482445	0.000161064	0.00150158	Up
GYPC	1.20326	5.03215	0.000161124	0.00150158	Up
PAPPA	1.83056	1.05005	0.000161356	0.00150302	Up
DMTN	1.30252	5.77671	0.000162546	0.00151264	Up
UNC5B	1.1539	4.55792	0.00016264	0.00151278	Up
ODAD4	1.03587	1.01947	0.000162722	0.00151282	Up
ANKRD30B	-3.23361	-1.76919	0.000164171	0.00152407	Down
CHRD	-1.36947	3.19777	0.000164581	0.00152714	Down
FOXC2	1.56206	0.928839	0.000164814	0.00152856	Up
CIDEA	-2.01611	-0.250962	0.000165395	0.00153322	Down
FAT3	2.36593	1.16227	0.000166919	0.00154585	Up
CASQ1	1.70602	-1.4737	0.000167673	0.00155134	Up
DDIT4L	1.75045	4.64349	0.000167755	0.00155135	Up
SERPINB4	6.01839	-0.0423998	0.000168835	0.00156058	Up
TMC2	2.06853	-1.25992	0.000169046	0.00156178	Up
DIRAS2	2.67882	1.08048	0.000169231	0.00156275	Up
SGSM1	-1.19156	2.39038	0.000171025	0.00157769	Down
BMP2K	1.1452	3.19601	0.000171096	0.00157769	Up
TMEM269	-1.14225	-2.97083	0.000171202	0.00157792	Down
CCNA1	2.73061	-0.927371	0.000171313	0.00157818	Up
WNT1	3.36643	-1.19282	0.0001716	0.00157933	Up
GALNTL6	1.95907	-0.659363	0.000172392	0.00158584	Up
SMC1B	-1.48414	0.156321	0.000172578	0.00158674	Down
SPC25	-1.21577	2.06037	0.000172655	0.00158674	Down
PLCXD3	2.15657	5.28196	0.000175498	0.00161056	Up
NLRP4	-2.11232	-3.16916	0.000175766	0.00161077	Down
F7	-2.17632	-1.17144	0.000175772	0.00161077	Down
CHST2	1.19519	3.59345	0.000177181	0.0016229	Up
C1S	1.35191	7.09867	0.000177464	0.00162473	Up
CCDC166	-2.45997	-3.93243	0.000177703	0.00162614	Down
MKI67	-1.26563	5.10988	0.000178512	0.00163276	Down
NUTM1	-2.30491	-2.70393	0.00018027	0.00164728	Down
NID2	-1.17814	4.04748	0.000180955	0.00165208	Down
SGCG	2.46984	-1.80122	0.000181473	0.00165591	Up
PAGE5	3.71002	-2.02612	0.000182938	0.00166849	Up
FOXR1	-1.74652	-3.95003	0.000183144	0.00166957	Down
JPH4	1.39464	-0.956403	0.000183436	0.00167065	Up
IFITM2	1.03706	5.72163	0.000184893	0.00168073	Up
PRSS27	-1.02588	0.327688	0.000186289	0.00169209	Down
WFDC5	2.81168	-3.9756	0.000186318	0.00169209	Up
PPAN-P2RY11	-1.55519	-3.42398	0.000186762	0.00169458	Down
NIPAL4	2.76404	-1.18397	0.000186943	0.00169536	Up
USP53	1.1575	4.41195	0.000188422	0.00170797	Up
COL21A1	1.72419	2.44204	0.000188657	0.00170929	Up
KCNK4	-2.36622	-4.22643	0.000188819	0.00170996	Down
MMP1	2.72571	3.29643	0.000190263	0.00172069	Up
TSGA13	3.26498	-2.60829	0.000190318	0.00172069	Up
SKA3	-1.05601	2.06265	0.000190561	0.00172168	Down
BARHL1	-3.2715	-3.49553	0.000191446	0.00172805	Down
LRRC31	3.77446	-3.23281	0.000192206	0.00173409	Up
RNF224	-1.43681	-2.31075	0.000192448	0.00173465	Down
SERPINA7	4.09028	0.214238	0.000192803	0.00173704	Up
CD200	1.08134	2.62557	0.000193608	0.00174285	Up
PF4	2.43869	-1.51704	0.000193629	0.00174285	Up
MSLN	1.44815	-0.843536	0.000194644	0.00175034	Up
SPSB1	1.02595	4.38265	0.00019607	0.00176151	Up
GSTA1	2.26379	9.50264	0.000196229	0.00176212	Up
NME8	1.58276	-2.09621	0.000196662	0.00176518	Up
CXCL13	2.29995	-0.477692	0.000198841	0.00178063	Up
FMN1	1.35597	1.05922	0.000198938	0.00178063	Up
KRT27	2.49588	-3.81022	0.000199046	0.00178076	Up
CEACAM3	2.16167	-2.86437	0.000199646	0.0017853	Up
ADGRE2	1.19706	1.28342	0.000200874	0.00179462	Up
SLC8A2	-1.57571	1.89022	0.000203352	0.0018159	Down
ADAMDEC1	2.13711	-0.236621	0.000203487	0.00181626	Up
G6PC1	4.02577	-2.86735	0.000203614	0.00181656	Up
PAH	2.9145	4.45903	0.000203832	0.00181766	Up
TIMD4	2.12578	-1.86748	0.000205184	0.00182802	Up
CR2	2.57396	-2.46358	0.000205808	0.00183188	Up
DSG1	3.42545	-4.0063	0.000207372	0.00184324	Up
TGFA	1.72372	2.11798	0.000207691	0.00184516	Up
SNCAIP	1.96728	3.25402	0.00020778	0.00184516	Up
OLFM4	3.28759	-2.8563	0.000208355	0.00184771	Up
NXPH4	-1.83306	1.66741	0.000209989	0.00186134	Down
CLDN5	1.12682	4.31344	0.000210216	0.00186249	Up
SEMA6D	-1.14211	2.47746	0.000212609	0.00188023	Down
CDC25A	-1.01239	3.16577	0.00021449	0.00189512	Down
CHRNA6	2.74405	1.20895	0.000215339	0.00190088	Up
TMPRSS7	1.52304	-2.69657	0.000215912	0.00190484	Up
HNF4A	2.30056	1.55977	0.000216577	0.00190918	Up
GABRG3	-2.3974	-3.10298	0.000218373	0.00192325	Down
CHD7	1.00589	3.11438	0.00021861	0.00192445	Up
CELF4	-1.6246	0.962698	0.000219775	0.00193382	Down
SBK2	-2.87969	-3.89161	0.000220267	0.00193457	Down
CYP2C9	-2.37303	-3.10334	0.000220328	0.00193457	Down
INHBE	2.13032	0.661581	0.000220363	0.00193457	Up
OSBPL3	1.00292	3.44308	0.000220514	0.00193501	Up
IQCA1	-1.56289	1.98626	0.000220887	0.00193739	Down
TNFSF18	1.5451	-1.93868	0.000221024	0.00193772	Up
HACD4	1.27482	3.02792	0.000221857	0.00194401	Up
TOP2A	-1.15198	5.38425	0.000221944	0.00194401	Down
HORMAD1	-2.00757	-2.86734	0.000223335	0.00195441	Down
KL	1.04594	0.120087	0.000226114	0.00197603	Up
PSORS1C1	1.37014	1.58616	0.00022733	0.00198576	Up
ANKRD33B	1.52964	-0.0552068	0.000228175	0.00199223	Up
WDR87	2.37809	-2.86598	0.000228664	0.00199559	Up
CAPG	1.2077	4.27929	0.000229772	0.00200253	Up
PRDM16	-1.35291	0.31901	0.000231172	0.00201213	Down
GPR150	1.66812	0.365533	0.000231972	0.00201585	Up
BIRC5	-1.23758	4.36852	0.000232138	0.00201585	Down
IGFBP1	2.07933	-0.649603	0.000232816	0.00202002	Up
POPDC3	3.00428	-1.10753	0.000232828	0.00202002	Up
GBGT1	1.35474	4.36318	0.00023316	0.00202198	Up
LAX1	1.43417	-1.98154	0.000233276	0.00202208	Up
RS1	-1.37162	-2.51954	0.00023344	0.00202259	Down
ASB2	1.48164	0.600409	0.000234503	0.00203088	Up
PADI2	1.93413	2.53425	0.000235321	0.00203705	Up
CASS4	1.19515	0.57141	0.000235843	0.00203973	Up
SPC24	-1.13813	3.3006	0.000236872	0.0020477	Down
SOWAHC	1.10563	4.2206	0.000238433	0.00206027	Up
LCN2	2.03308	3.32395	0.000238973	0.00206276	Up
NPC1L1	1.67395	0.484182	0.000239042	0.00206276	Up
ADH6	2.7144	0.114336	0.000240367	0.00207326	Up
LBP	2.36765	-1.45953	0.00024408	0.0021034	Up
LHX3	-1.89669	-3.25691	0.000246523	0.0021235	Down
ALLC	-1.57721	-0.720651	0.00024835	0.00213828	Down
GPR182	1.90833	-0.851724	0.000250539	0.00215519	Up
F8	1.00142	5.25203	0.000251256	0.0021604	Up
FAM20C	1.3593	5.03257	0.000251719	0.00216341	Up
CENPM	-1.0822	2.68666	0.000252442	0.00216866	Down
MPP3	-1.19129	1.9947	0.000253308	0.00217415	Down
DLGAP2	-2.20454	-1.51717	0.000254644	0.00218345	Down
CTSK	1.19354	3.53327	0.000254732	0.00218345	Up
MYADML2	-1.41149	-3.27054	0.000255124	0.00218496	Down
RCAN3	1.23933	2.06083	0.000255777	0.00218948	Up
DKK2	2.22952	0.227422	0.000256851	0.00219574	Up
PTGDR	2.11956	-0.37785	0.000257188	0.00219764	Up
DNAH11	-1.35602	4.73126	0.000257411	0.00219857	Down
RHBDL3	-1.37097	4.21218	0.000258091	0.00220243	Down
TNS3	1.0103	6.17891	0.000258319	0.00220339	Up
HKDC1	1.96885	-0.738788	0.000262072	0.00223144	Up
SNAI1	1.34491	2.22406	0.000263711	0.00224242	Up
CGN	1.53947	2.3704	0.000263863	0.00224272	Up
PTPRR	2.02551	-0.230843	0.000264533	0.00224643	Up
GDF2	-2.51505	-2.73883	0.000265082	0.00225009	Down
FIBIN	2.22581	1.86707	0.000266449	0.00225952	Up
PRB4	-1.99709	-4.05252	0.000266544	0.00225952	Down
FCAR	2.09822	-2.51284	0.000267351	0.00226319	Up
LRRC24	-1.69347	-3.34534	0.0002674	0.00226319	Down
PDLIM1	1.03281	5.31326	0.000269574	0.00227917	Up
MC2R	-1.93972	6.12878	0.000269969	0.00228151	Down
TNNI1	2.76488	-3.57913	0.000270991	0.00228813	Up
C12orf75	1.33151	4.96911	0.000271798	0.00229328	Up
SELENOP	1.17165	6.42	0.000271839	0.00229328	Up
NTS	-3.1541	5.49676	0.000273845	0.00230716	Down
SEMA4A	1.21518	1.01329	0.000274423	0.00231001	Up
ERAP2	1.27712	5.08304	0.00027572	0.00231991	Up
LMOD3	1.61693	-0.958162	0.000276707	0.00232516	Up
CTNND2	-2.27356	1.20767	0.000277763	0.00233199	Down
GPT	1.31765	2.50133	0.00027857	0.00233775	Up
CGB2	-2.9733	-3.60809	0.000279054	0.00233977	Down
GABRA1	-2.35243	-4.04827	0.0002795	0.00234249	Down
GADL1	1.87441	-1.84554	0.00028094	0.00235245	Up
CIB4	-1.44885	1.54552	0.000281079	0.00235245	Down
KCNK5	1.458	1.94172	0.000281185	0.00235245	Up
STUM	1.75218	0.382691	0.000281301	0.00235245	Up
CLTRN	1.18969	1.15616	0.000281449	0.00235266	Up
TRNP1	1.3001	3.02138	0.000282818	0.00236309	Up
TUBB2B	-1.36648	0.945404	0.000284523	0.00237608	Down
RAD51	-1.07769	1.99595	0.000285198	0.00237987	Down
WFDC3	1.2073	-0.797945	0.000287283	0.00239311	Up
SSC4D	1.60913	3.83199	0.000289364	0.00240836	Up
RSPH6A	-1.76429	-3.76371	0.000290579	0.00241534	Down
SCN3A	2.01703	-1.10301	0.00029396	0.00244027	Up
GRAMD1C	1.20116	3.44476	0.000294247	0.0024416	Up
RRM2	-1.29857	4.67216	0.000297049	0.00246176	Down
ACP3	1.44656	3.56475	0.000297061	0.00246176	Up
GRAMD2B	1.09291	3.66913	0.000298196	0.00247011	Up
CLEC2A	2.37987	-4.34933	0.0002996	0.0024796	Up
BCAN	-1.25718	1.68625	0.000301399	0.00249286	Down
NRIP3	-1.18279	3.01167	0.000302767	0.0025015	Down
AURKB	-1.25874	2.85805	0.000307186	0.00253475	Down
GAGE1	-2.75797	-4.24321	0.000312599	0.00257389	Down
ACP5	1.2225	2.72799	0.000313648	0.00257921	Up
KCNA3	1.6901	-3.16879	0.000315239	0.00259118	Up
CDC25C	-1.02952	2.38259	0.00031598	0.00259617	Down
PAX9	2.17992	0.417409	0.000316618	0.00259811	Up
IRF6	1.61185	4.86136	0.000316622	0.00259811	Up
MRGPRX3	3.39606	-3.79919	0.00031733	0.00260281	Up
IDO1	1.37723	3.43909	0.000318391	0.00260928	Up
RIBC2	-1.24475	0.636116	0.000318586	0.00260977	Down
TPO	-2.26502	-2.0218	0.000321019	0.00262634	Down
ACSM2A	3.17715	-1.83459	0.000321989	0.00263316	Up
PKD1L2	1.51522	1.27278	0.000322531	0.00263648	Up
HCN2	-1.11064	5.55839	0.000324225	0.00264695	Down
ALOX5AP	1.34729	2.82094	0.000324364	0.00264695	Up
CXCL11	2.05418	0.723941	0.00032513	0.00265208	Up
DUSP4	1.01735	5.16013	0.000326899	0.00266537	Up
TMPRSS9	-1.05398	3.83682	0.000328325	0.00267587	Down
IL17REL	-1.76235	-3.21988	0.000330323	0.00268987	Down
ECHDC3	2.02246	4.48816	0.000333018	0.00270838	Up
APOL1	1.06319	5.22205	0.000333294	0.00270947	Up
PTGER1	-1.64975	-0.290692	0.000333465	0.00270972	Down
RGMA	1.49496	1.25112	0.000333697	0.00271046	Up
PRR23B	-3.33793	-4.22994	0.000337195	0.00273656	Down
AMPD3	1.06036	4.60823	0.000342807	0.00277742	Up
PAEP	4.27098	0.167864	0.000345363	0.00279459	Up
ANK1	1.84993	3.76388	0.000347482	0.00281029	Up
CCL3L3	1.59198	0.623076	0.000347635	0.00281029	Up
CWH43	-2.79558	-3.66662	0.000347741	0.00281029	Down
APOA2	2.53686	-3.65059	0.000348938	0.00281878	Up
MT-ND5	1.11506	12.6508	0.000350921	0.00283123	Up
KCNS2	1.95711	-2.97528	0.000352105	0.00283959	Up
PLAC8	1.36931	0.587531	0.000355394	0.00286011	Up
CLIC5	2.14883	3.81924	0.000355777	0.002862	Up
FDX1	-1.0155	9.04361	0.000358927	0.00288492	Down
OIT3	1.84893	-1.31718	0.000360392	0.00289461	Up
LIPG	-1.64544	2.517	0.00036058	0.00289461	Down
HAND1	-2.22288	0.386757	0.000360584	0.00289461	Down
TMEM59L	-1.84728	1.66641	0.000362692	0.0029091	Down
GPD1	1.41475	1.71535	0.000365072	0.00292575	Up
PON1	2.34106	0.469885	0.000365911	0.00293045	Up
KAZALD1	-1.17532	2.80042	0.000365963	0.00293045	Down
UGT1A6	2.24992	-4.15912	0.000366941	0.00293706	Up
GRM7	-2.29736	-2.63652	0.00036899	0.002951	Down
CLSTN2	1.2898	2.92168	0.000369994	0.002957	Up
ESPL1	-1.01042	3.69426	0.000370829	0.00296078	Down
NLGN4X	1.61392	0.536027	0.000371415	0.00296423	Up
DNM1	-1.50824	4.13385	0.000371627	0.00296469	Down
TMEM92	2.30262	-1.84118	0.000372129	0.00296746	Up
DTL	-1.04879	3.42207	0.000372628	0.00297021	Down
CDH26	1.06998	-0.944856	0.000373931	0.00297812	Up
PCOLCE2	1.50515	4.5926	0.000376072	0.00299394	Up
FGF22	-1.12901	-2.26928	0.000377088	0.00299954	Down
FRZB	1.08885	2.80149	0.000380059	0.00301818	Up
GYPE	1.21655	-2.85932	0.000380475	0.00301899	Up
TNFSF13B	-1.35414	4.84082	0.000386718	0.00306221	Down
TMEM145	-1.24923	2.3585	0.000388322	0.00307238	Down
SGO1	-1.09735	1.46775	0.000390657	0.00308704	Down
MDGA2	-2.08502	-0.21377	0.00039148	0.00309103	Down
SYTL5	2.01041	2.98031	0.000392096	0.00309459	Up
ENPP1	1.14289	3.41509	0.000393771	0.00310527	Up
LILRA6	1.14781	-0.363484	0.000403609	0.00317894	Up
CADM3	-2.22589	1.47373	0.000404762	0.00318541	Down
DYNAP	5.2088	-2.2765	0.000405577	0.00318842	Up
ACOT11	1.66671	3.34309	0.000405642	0.00318842	Up
GEM	1.06622	3.74917	0.000406086	0.00319061	Up
MAGEC3	2.95318	-2.53152	0.000408936	0.00320907	Up
PTX4	-1.46089	-0.563026	0.000411984	0.00323166	Down
ADH4	3.77717	2.14212	0.000413705	0.00324119	Up
PCLAF	-1.16059	3.85818	0.000414528	0.00324627	Down
SPTLC3	1.15899	3.72405	0.000414691	0.00324627	Up
TAS2R13	-1.37043	-3.96547	0.000416043	0.00325553	Down
TLR10	1.40182	-1.10139	0.000417883	0.00326816	Up
C8orf74	1.67038	-2.9235	0.000417997	0.00326816	Up
SCN1A	-2.20479	-2.20005	0.000419196	0.00327488	Down
SLC6A3	-2.47845	0.268222	0.000419516	0.00327604	Down
APLN	-1.17579	4.19175	0.000422099	0.00329487	Down
DSC1	3.05323	-3.24967	0.000423009	0.00330064	Up
CALCR	1.88922	-2.16664	0.000429093	0.00334404	Up
PTPRN2	-1.22121	4.06605	0.000430642	0.00335339	Down
MPP7	1.43777	4.06392	0.000437602	0.00339933	Up
IL36B	3.11866	-4.00336	0.000437799	0.00339948	Up
GPIHBP1	1.14335	3.30681	0.000438122	0.00340062	Up
TNNT2	3.19512	-1.73642	0.000439281	0.00340648	Up
HTN3	4.27347	2.53861	0.000439408	0.00340648	Up
MUSK	-2.37344	-2.82226	0.000440529	0.00341241	Down
SLC32A1	-2.41804	-3.95376	0.000441345	0.00341461	Down
SLC30A3	2.37717	3.44874	0.000442381	0.0034185	Up
CCDC190	3.48214	-2.67703	0.00044684	0.00345018	Up
GJB2	2.60808	2.40269	0.000447129	0.00345102	Up
ACP7	1.74223	-3.47787	0.000448933	0.00346356	Up
STMN2	3.75862	0.182525	0.000451817	0.00348301	Up
RUNX2	1.13452	1.81943	0.000452979	0.00349057	Up
WASH6P	-1.07008	3.49837	0.000453546	0.00349223	Down
TSPEAR	-2.05694	-0.572049	0.000453557	0.00349223	Down
UPB1	1.15222	-2.37477	0.000454171	0.00349323	Up
SEMG1	3.07546	4.10476	0.000454232	0.00349323	Up
BFSP1	1.11906	1.71519	0.000455953	0.00350506	Up
WFDC12	2.73193	-3.75653	0.000457955	0.00351904	Up
CHRNB3	3.19052	-2.64357	0.000460557	0.0035348	Up
FCN2	-2.02289	4.8001	0.000463054	0.00354971	Down
FMO1	-1.74001	2.08646	0.000465579	0.00356622	Down
ANKRD2	1.97516	0.124057	0.000468077	0.00358108	Up
IL20	3.45788	-3.81772	0.000468966	0.00358645	Up
CRMP1	-1.44058	4.95665	0.000469413	0.00358844	Down
H1-7	1.31433	-2.40205	0.000470322	0.00359396	Up
ALDH1A3	1.65913	2.26142	0.000474098	0.00362138	Up
KEL	1.48474	-1.32055	0.000475092	0.00362436	Up
FBXO43	-1.04971	0.11252	0.000475243	0.00362436	Down
TTPA	-1.05479	-0.426199	0.000476741	0.0036317	Down
C1QL1	-1.56311	1.09549	0.000476772	0.0036317	Down
PLEKHA7	-1.14537	2.3608	0.000479382	0.00364869	Down
BOLL	-1.6366	-4.07067	0.000487653	0.00370871	Down
ROPN1L	-1.36164	0.250638	0.000487855	0.00370878	Down
DSCAML1	1.88541	-0.775544	0.000490573	0.00372502	Up
UBE2C	-1.18699	4.93904	0.000494451	0.00375151	Down
KRT6C	4.57939	-2.82132	0.000495396	0.00375719	Up
MROH6	-1.06595	3.55981	0.000496957	0.00376754	Down
MT1A	2.44376	1.89809	0.00049818	0.00377533	Up
KIF2C	-1.16488	3.45856	0.000499261	0.00378203	Down
CCL4L2	1.5	1.48482	0.000501498	0.00379401	Up
SERTM1	3.2636	0.772191	0.000503088	0.00380352	Up
FEZF1	-2.37792	-0.274328	0.000504644	0.00381239	Down
[truncated: 966 more rows]
