# Supplementary material for: The Characteristics of Tumor Microenvironment Predict Survival and Response to Immunotherapy in Adrenocortical Carcinomas
Source: Cells. 2023 Feb 27;12(5):755. doi: 10.3390/cells12050755 (PMC10000893; doi:10.3390/cells12050755)
Supplement: Supplementary file 1 [file cells-12-00755-s001.zip › Table S4.xlsx]

## Sheet: Sheet1
ID	logFC	AveExpr	t	P.Value	adj.P.Val	B
KEGG_CHEMOKINE_SIGNALING_PATHWAY	0.375745	-0.0191552	9.72196	2.10536e-15	3.91597e-13	24.6505
KEGG_NOD_LIKE_RECEPTOR_SIGNALING_PATHWAY	0.372527	-0.0164634	9.48147	6.40135e-15	5.95326e-13	23.567
KEGG_TOLL_LIKE_RECEPTOR_SIGNALING_PATHWAY	0.33788	-0.0036614	9.12224	3.37931e-14	2.09517e-12	21.9456
KEGG_GRAFT_VERSUS_HOST_DISEASE	0.707509	-0.00644363	8.6734	2.70513e-13	1.25789e-11	19.9182
KEGG_ALLOGRAFT_REJECTION	0.69355	-0.00526107	8.52413	5.40045e-13	1.68906e-11	19.2443
KEGG_ANTIGEN_PROCESSING_AND_PRESENTATION	0.472777	0.00463364	8.52221	5.4486e-13	1.68906e-11	19.2357
KEGG_NATURAL_KILLER_CELL_MEDIATED_CYTOTOXICITY	0.369946	-0.0033908	8.42708	8.46261e-13	2.24864e-11	18.8066
KEGG_TYPE_I_DIABETES_MELLITUS	0.617545	0.000819739	8.09983	3.83845e-12	8.9244e-11	17.3331
KEGG_T_CELL_RECEPTOR_SIGNALING_PATHWAY	0.331852	-0.0277746	7.89916	9.67491e-12	1.91499e-10	16.4324
KEGG_LEISHMANIA_INFECTION	0.471381	-0.0238311	7.88564	1.02956e-11	1.91499e-10	16.3718
KEGG_HEMATOPOIETIC_CELL_LINEAGE	0.488791	-0.0147471	7.72653	2.13832e-11	3.61571e-10	15.6599
KEGG_CYTOSOLIC_DNA_SENSING_PATHWAY	0.332725	0.0253895	7.59673	3.8759e-11	6.00764e-10	15.0807
KEGG_VIRAL_MYOCARDITIS	0.402757	-0.0119319	7.55353	4.72266e-11	6.75703e-10	14.8883
KEGG_INTESTINAL_IMMUNE_NETWORK_FOR_IGA_PRODUCTION	0.508762	-0.0111541	7.28386	1.61437e-10	2.14481e-09	13.6918
KEGG_B_CELL_RECEPTOR_SIGNALING_PATHWAY	0.290383	-0.0220845	6.96538	6.81551e-10	7.89932e-09	12.2908
KEGG_PRIMARY_IMMUNODEFICIENCY	0.463451	-0.0131026	6.9586	7.02665e-10	7.89932e-09	12.2612
KEGG_COMPLEMENT_AND_COAGULATION_CASCADES	0.394027	0.0211658	6.95258	7.21981e-10	7.89932e-09	12.2348
KEGG_AUTOIMMUNE_THYROID_DISEASE	0.519309	0.034998	6.90063	9.11821e-10	9.42215e-09	12.0079
KEGG_CYTOKINE_CYTOKINE_RECEPTOR_INTERACTION	0.36797	0.00621832	6.79218	1.48256e-09	1.45134e-08	11.5355
KEGG_FC_EPSILON_RI_SIGNALING_PATHWAY	0.223863	-0.0104357	6.64279	2.88654e-09	2.68449e-08	10.8882
KEGG_CELL_ADHESION_MOLECULES_CAMS	0.355262	-0.00962453	6.56713	4.039e-09	3.5774e-08	10.562
KEGG_ALDOSTERONE_REGULATED_SODIUM_REABSORPTION	0.25732	0.00234627	6.44745	6.85613e-09	5.79655e-08	10.0484
KEGG_ASTHMA	0.531059	0.0152776	6.36487	9.86102e-09	7.65656e-08	9.69583
KEGG_NICOTINATE_AND_NICOTINAMIDE_METABOLISM	0.267711	-0.00635878	6.36444	9.87943e-09	7.65656e-08	9.69402
KEGG_DRUG_METABOLISM_OTHER_ENZYMES	0.303292	0.0239911	6.28066	1.42637e-08	1.06122e-07	9.33786
KEGG_JAK_STAT_SIGNALING_PATHWAY	0.229468	0.0203836	6.20691	1.96822e-08	1.40803e-07	9.02573
KEGG_LEUKOCYTE_TRANSENDOTHELIAL_MIGRATION	0.230515	-0.00933494	5.86947	8.44743e-08	5.81934e-07	7.61527
KEGG_RIG_I_LIKE_RECEPTOR_SIGNALING_PATHWAY	0.184936	0.0153828	5.63942	2.24165e-07	1.48909e-06	6.6721
KEGG_HEDGEHOG_SIGNALING_PATHWAY	-0.214268	0.00298611	-5.59658	2.6839e-07	1.7214e-06	6.49826
KEGG_PANTOTHENATE_AND_COA_BIOSYNTHESIS	0.289195	-0.0210798	5.5119	3.82485e-07	2.3714e-06	6.15644
KEGG_FC_GAMMA_R_MEDIATED_PHAGOCYTOSIS	0.214492	-0.0213449	5.28292	9.85529e-07	5.91317e-06	5.24437
KEGG_FOLATE_BIOSYNTHESIS	-0.336216	0.00118208	-5.22098	1.26932e-06	7.37791e-06	5.00086
KEGG_BASAL_CELL_CARCINOMA	-0.235558	-0.00833804	-5.1647	1.59554e-06	8.99305e-06	4.78088
KEGG_PRION_DISEASES	0.222295	-0.00405516	5.12364	1.88396e-06	1.03064e-05	4.62116
KEGG_RENIN_ANGIOTENSIN_SYSTEM	0.308575	0.0140054	5.08574	2.19508e-06	1.16653e-05	4.47431
KEGG_VASCULAR_SMOOTH_MUSCLE_CONTRACTION	0.178149	0.000412664	5.07219	2.31804e-06	1.19766e-05	4.42195
KEGG_DRUG_METABOLISM_CYTOCHROME_P450	0.325284	0.0239622	5.02312	2.82233e-06	1.41879e-05	4.23295
KEGG_APOPTOSIS	0.20177	-0.0209889	4.95316	3.73094e-06	1.8262e-05	3.96514
KEGG_LYSOSOME	0.222417	-0.027766	4.85382	5.52718e-06	2.63604e-05	3.58841
KEGG_OTHER_GLYCAN_DEGRADATION	0.336185	-0.0189857	4.60626	1.44641e-05	6.7258e-05	2.6684
KEGG_ASCORBATE_AND_ALDARATE_METABOLISM	0.292019	0.0550031	4.56549	1.69054e-05	7.66926e-05	2.51956
KEGG_LONG_TERM_DEPRESSION	0.165924	0.00331955	4.50227	2.14986e-05	9.52082e-05	2.29036
KEGG_STARCH_AND_SUCROSE_METABOLISM	0.236458	0.038912	4.4116	3.02534e-05	0.000130864	1.96501
KEGG_PRIMARY_BILE_ACID_BIOSYNTHESIS	0.294118	-0.000312012	4.1743	7.26375e-05	0.000307058	1.13326
KEGG_METABOLISM_OF_XENOBIOTICS_BY_CYTOCHROME_P450	0.269515	0.0257419	4.1441	8.10434e-05	0.000334979	1.02954
KEGG_STEROID_BIOSYNTHESIS	-0.387477	-0.00404219	-4.13709	8.31235e-05	0.000336108	1.00555
KEGG_PORPHYRIN_AND_CHLOROPHYLL_METABOLISM	0.203981	0.0356846	4.10698	9.26626e-05	0.000366707	0.902728
KEGG_ACUTE_MYELOID_LEUKEMIA	0.182392	-0.0215972	4.07808	0.000102801	0.000398355	0.804519
KEGG_PENTOSE_AND_GLUCURONATE_INTERCONVERSIONS	0.245018	0.0314522	4.02136	0.000125884	0.000477845	0.613104
KEGG_REGULATION_OF_ACTIN_CYTOSKELETON	0.134991	-0.0105373	3.98864	0.000141383	0.000525944	0.503494
KEGG_OOCYTE_MEIOSIS	-0.179372	-0.0140068	-3.92117	0.00017931	0.000653954	0.27941
KEGG_NUCLEOTIDE_EXCISION_REPAIR	-0.251344	-0.0242239	-3.80382	0.000269528	0.000964082	-0.104022
KEGG_BASE_EXCISION_REPAIR	-0.243394	-0.0311385	-3.7339	0.000342404	0.00120164	-0.328628
KEGG_RETINOL_METABOLISM	0.233615	0.0306045	3.71212	0.000368699	0.00126996	-0.397983
KEGG_TERPENOID_BACKBONE_BIOSYNTHESIS	-0.311911	-0.0199327	-3.61054	0.000518809	0.00175452	-0.717577
KEGG_ALANINE_ASPARTATE_AND_GLUTAMATE_METABOLISM	0.147047	-0.0161364	3.59912	0.000538926	0.00179	-0.753114
KEGG_HISTIDINE_METABOLISM	0.188005	0.00181836	3.59191	0.000551999	0.00180126	-0.775498
KEGG_MELANOMA	0.135377	0.0100092	3.53994	0.00065554	0.00210225	-0.935897
KEGG_SPLICEOSOME	-0.25425	-0.0329546	-3.4435	0.000898136	0.00283141	-1.22897
KEGG_TYPE_II_DIABETES_MELLITUS	0.108931	0.00885545	3.35104	0.00120837	0.00374595	-1.50426
KEGG_PROTEIN_EXPORT	-0.256794	-0.0258667	-3.29849	0.00142704	0.0043513	-1.65817
KEGG_NITROGEN_METABOLISM	0.156248	0.00562507	3.26264	0.00159697	0.00479091	-1.7621
KEGG_ONE_CARBON_POOL_BY_FOLATE	-0.199032	-0.0338342	-3.24906	0.00166615	0.00491911	-1.80124
KEGG_CALCIUM_SIGNALING_PATHWAY	0.125148	0.0190092	3.2315	0.0017598	0.00511442	-1.85167
KEGG_RNA_POLYMERASE	-0.21649	-0.0225359	-3.1935	0.00197951	0.00566444	-1.96006
KEGG_TYROSINE_METABOLISM	0.151449	0.0112732	3.14349	0.00230783	0.00650387	-2.10118
KEGG_CELL_CYCLE	-0.201338	-0.0280311	-3.1232	0.00245498	0.00681531	-2.15794
KEGG_WNT_SIGNALING_PATHWAY	-0.101452	-0.0142137	-3.11173	0.00254193	0.00695293	-2.18988
KEGG_THYROID_CANCER	-0.166855	-0.0258299	-3.03148	0.00323573	0.00872241	-2.41085
KEGG_VEGF_SIGNALING_PATHWAY	0.0933074	-0.0133592	3.02454	0.00330333	0.00877742	-2.42975
KEGG_PPAR_SIGNALING_PATHWAY	0.10699	-8.75233e-05	2.92798	0.00439008	0.0115008	-2.68899
KEGG_TRYPTOPHAN_METABOLISM	0.144511	-0.0111047	2.90767	0.00465705	0.0120307	-2.74264
KEGG_EPITHELIAL_CELL_SIGNALING_IN_HELICOBACTER_PYLORI_INFECTION	0.116154	-0.0184295	2.90028	0.00475787	0.0120679	-2.7621
KEGG_DORSO_VENTRAL_AXIS_FORMATION	0.151886	-0.0176581	2.89715	0.0048012	0.0120679	-2.77033
KEGG_RNA_DEGRADATION	-0.19032	-0.0238162	-2.86593	0.00525342	0.0130285	-2.85197
KEGG_FOCAL_ADHESION	0.114712	-0.0150035	2.85845	0.00536745	0.0131361	-2.87143
KEGG_GLYCOSPHINGOLIPID_BIOSYNTHESIS_GANGLIO_SERIES	-0.161061	-0.0407827	-2.84704	0.00554575	0.0133962	-2.90102
KEGG_DNA_REPLICATION	-0.240157	-0.0428082	-2.78754	0.00656694	0.0156596	-3.05379
KEGG_STEROID_HORMONE_BIOSYNTHESIS	0.181109	0.029201	2.77113	0.0068773	0.0161921	-3.09543
KEGG_HOMOLOGOUS_RECOMBINATION	-0.203767	-0.0400699	-2.70956	0.00816547	0.0189847	-3.24991
KEGG_ERBB_SIGNALING_PATHWAY	0.10901	-0.0174349	2.68328	0.00877948	0.0201603	-3.31496
KEGG_PATHOGENIC_ESCHERICHIA_COLI_INFECTION	0.118813	-0.0231841	2.64456	0.00976069	0.0221401	-3.40983
KEGG_PROSTATE_CANCER	0.104198	-0.0203507	2.62552	0.0102789	0.0230346	-3.45606
KEGG_PURINE_METABOLISM	-0.0848109	-0.0225322	-2.55327	0.0124794	0.027633	-3.62889
KEGG_DILATED_CARDIOMYOPATHY	0.103808	0.00656945	2.54876	0.0126302	0.0276378	-3.63956
KEGG_ADIPOCYTOKINE_SIGNALING_PATHWAY	0.090566	-0.0139455	2.52721	0.0133722	0.0289212	-3.69024
KEGG_MISMATCH_REPAIR	-0.191143	-0.0272212	-2.48425	0.0149693	0.0320033	-3.79014
KEGG_HYPERTROPHIC_CARDIOMYOPATHY_HCM	0.095438	0.00123031	2.47822	0.0152067	0.0321414	-3.80405
KEGG_ARACHIDONIC_ACID_METABOLISM	0.142736	0.0113804	2.46338	0.0158054	0.0328938	-3.83816
KEGG_AMYOTROPHIC_LATERAL_SCLEROSIS_ALS	-0.0858478	-0.0145248	-2.46068	0.0159164	0.0328938	-3.84433
KEGG_BUTANOATE_METABOLISM	0.147827	0.0123325	2.44605	0.0165312	0.0337891	-3.87776
KEGG_GAP_JUNCTION	0.0803481	-0.000336839	2.40905	0.0181811	0.0364808	-3.96149
KEGG_NON_HOMOLOGOUS_END_JOINING	-0.183903	-0.0236997	-2.40778	0.0182404	0.0364808	-3.96435
KEGG_AMINO_SUGAR_AND_NUCLEOTIDE_SUGAR_METABOLISM	0.124506	-0.00796496	2.37485	0.0198352	0.0392484	-4.03791
KEGG_BASAL_TRANSCRIPTION_FACTORS	-0.138722	-0.0269031	-2.36199	0.0204908	0.0401188	-4.06639
KEGG_ARGININE_AND_PROLINE_METABOLISM	0.0887197	-0.00600278	2.35512	0.020849	0.0403948	-4.08155
KEGG_TAURINE_AND_HYPOTAURINE_METABOLISM	-0.16542	0.00176163	-2.34441	0.0214188	0.0410711	-4.10513
KEGG_CYSTEINE_AND_METHIONINE_METABOLISM	-0.103929	-0.0146674	-2.33279	0.0220518	0.041594	-4.13057
KEGG_GLYCEROPHOSPHOLIPID_METABOLISM	0.0711149	-0.00999227	2.33082	0.0221609	0.041594	-4.13488
KEGG_ETHER_LIPID_METABOLISM	0.0898664	-0.00597946	2.3272	0.0223624	0.041594	-4.14278
KEGG_ENDOCYTOSIS	0.0836917	-0.0261459	2.2976	0.024072	0.0443307	-4.20698
KEGG_PROTEASOME	-0.177721	-0.0271861	-2.25828	0.0265216	0.048363	-4.29117
