# Supplementary material for: The Characteristics of Tumor Microenvironment Predict Survival and Response to Immunotherapy in Adrenocortical Carcinomas
Source: Cells. 2023 Feb 27;12(5):755. doi: 10.3390/cells12050755 (PMC10000893; doi:10.3390/cells12050755)
Supplement: Supplementary file 1 [file cells-12-00755-s001.zip › Table S5.xlsx]

## Sheet: Sheet1
ID	logFC	AveExpr	t	P.Value	adj.P.Val	B
HALLMARK_COMPLEMENT	0.322482	-0.0132526	9.04715	4.71994e-14	2.35997e-12	21.5026
HALLMARK_ALLOGRAFT_REJECTION	0.499873	-0.025175	8.5786	4.14612e-13	9.48714e-12	19.3539
HALLMARK_INTERFERON_GAMMA_RESPONSE	0.443828	-0.0228741	8.5102	5.69229e-13	9.48714e-12	19.0406
HALLMARK_IL2_STAT5_SIGNALING	0.300942	-0.0241372	8.1217	3.43398e-12	4.29247e-11	17.265
HALLMARK_IL6_JAK_STAT3_SIGNALING	0.408019	-0.0206661	7.91054	9.09235e-12	9.09235e-11	16.3036
HALLMARK_INFLAMMATORY_RESPONSE	0.402752	-0.0168765	7.75746	1.83841e-11	1.53201e-10	15.6088
HALLMARK_APOPTOSIS	0.248094	-0.0225523	7.44197	7.79573e-11	5.56838e-10	14.1841
HALLMARK_KRAS_SIGNALING_UP	0.264034	-0.00833621	6.2148	1.89248e-08	1.1828e-07	8.78465
HALLMARK_MYC_TARGETS_V2	-0.374157	-0.0376851	-5.59854	2.65257e-07	1.47365e-06	6.20311
HALLMARK_COAGULATION	0.226136	0.00563677	5.47367	4.47028e-07	2.23514e-06	5.69435
HALLMARK_INTERFERON_ALPHA_RESPONSE	0.316296	-0.0219837	5.04912	2.53669e-06	1.15304e-05	4.00688
HALLMARK_TNFA_SIGNALING_VIA_NFKB	0.232519	-0.0252091	4.89151	4.75282e-06	1.98034e-05	3.39862
HALLMARK_MYC_TARGETS_V1	-0.295151	-0.0425122	-3.8958	0.000195739	0.000752841	-0.170562
HALLMARK_G2M_CHECKPOINT	-0.266554	-0.0362088	-3.4876	0.000777663	0.00277737	-1.4738
HALLMARK_CHOLESTEROL_HOMEOSTASIS	-0.176538	-0.0194911	-3.25715	0.00162364	0.00541214	-2.16203
HALLMARK_E2F_TARGETS	-0.266462	-0.0380349	-3.20608	0.00190302	0.00589307	-2.30967
HALLMARK_ESTROGEN_RESPONSE_EARLY	0.0924729	-0.0145487	3.18939	0.00200364	0.00589307	-2.35751
HALLMARK_BILE_ACID_METABOLISM	0.124717	0.000734227	3.12202	0.00246251	0.00684031	-2.54865
HALLMARK_UNFOLDED_PROTEIN_RESPONSE	-0.175279	-0.028349	-3.00049	0.00354622	0.00933216	-2.88524
HALLMARK_DNA_REPAIR	-0.169075	-0.0326179	-2.81227	0.00612108	0.0146916	-3.38514
HALLMARK_P53_PATHWAY	0.091208	-0.0199703	2.80943	0.00617049	0.0146916	-3.39247
HALLMARK_APICAL_JUNCTION	0.0792862	-0.0177851	2.5973	0.0110897	0.0240411	-3.92304
HALLMARK_MYOGENESIS	0.0941248	-0.00213666	2.59133	0.0112692	0.0240411	-3.93747
HALLMARK_SPERMATOGENESIS	-0.0737029	0.0188472	-2.58249	0.0115397	0.0240411	-3.95877
HALLMARK_PEROXISOME	-0.107293	-0.0190302	-2.51841	0.0136827	0.0273653	-4.11135
HALLMARK_UV_RESPONSE_DN	0.0998712	-0.0306128	2.29613	0.024156	0.0464539	-4.61481
