# Supplementary material for: The Characteristics of Tumor Microenvironment Predict Survival and Response to Immunotherapy in Adrenocortical Carcinomas
Source: Cells. 2023 Feb 27;12(5):755. doi: 10.3390/cells12050755 (PMC10000893; doi:10.3390/cells12050755)
Supplement: Supplementary file 1 [file cells-12-00755-s001.zip › Table S6.xlsx]

## Sheet: Red module genes
Genesymbol
KRT8
EEF1A2
MT3
S100A6
LY96
HLA-DRB5
ALDH3B1
ANXA1
HLA-DQA2
TGFBI
GBP2
PLTP
F13A1
MAPK4
TGM2
CPVL
LYZ
EFEMP1
CD44
CD14
PYCARD
FCGBP
RGS1
FOLR2
CISH
GYPC
HLA-DRA
C1S
RNASE1
CCL5
HLA-DQB2
HLA-DRB1
HLA-DQB1
SERPINF1
HLA-DPA1
CD74
C1QA
TREM2
HNMT
S100A9
HLA-B
NCAM1
SLC40A1
CCL2
C1QC
C1QB
RAC2
CSF1R
UCP2
CTSS
HLA-DPB1
FCER1G
MSC
CXCL10
ALOX5AP
TSPAN7
RNASE6
GPR183
GPNMB
FCGR3A
CLEC2B
CACNA1I
NKG7
IKBKE
TYROBP
METRNL
AIF1
HLA-DOA
CD4
VAMP5
GPX3
IER5
FBXO32
JCHAIN
ITGB2
HLA-DQA1
ICAM1
CSF1
CAPG
FXYD5
HMOX1
THBD
SERPING1
LAPTM5
PLAT
GZMA
CFH
PLAAT4
CORO1A
CSTA
OLFML3
C3AR1
S100A11
S100A4
LY86
CFD
EPS8
KIAA0040
PSMB8
APOL1
MS4A4A
CYBB
HLA-F
CD53
IER3
ECM1
TNFAIP2
CCL3
TLR4
KCTD12
NNMT
GPR34
TYMP
MPEG1
CCL4L2
EBI3
SPI1
TBX3
MNDA
MS4A6A
TLR2
CD163
IGFBP4
PLAU
CTSH
HCK
VSIG4
PROS1
CD52
HAVCR2
MSN
HLA-C
SASH3
STEAP2
HLA-DMB
FPR3
DPYD
MAMSTR
GAS6
CCL4
TMIGD3
S100A8
PLEKHO1
VAMP8
IL18
SQOR
TNFSF12
PYGL
SLC9A9
CASP1
C5AR1
ARL4C
IL2RG
CYTL1
LST1
MRC1
CCR1
TRIM22
MAF
SYNPO2
NCF4
SRGN
TNFAIP8L2
TFEB
CH25H
IFI35
GBP4
FCGR2A
CALHM6
THEMIS2
GLUL
ITGAM
PTGES
PHLDB2
ST14
FERMT3
MS4A7
ALOX5
CXCL12
GPSM3
ACP5
PROCR
SELPLG
IRF1
LOXL1
CD300A
CX3CR1
C1orf162
MSR1
IFITM3
SERPINA1
CDK14
ODF3B
EVI2A
LYN
SLCO2B1
HCST
EVI2B
PLEK
GAS1
APBB1IP
SIGLEC8
IL2RB
S100A16
RGS10
RARB
DBP
HLA-DMA
CXCL2
PRF1
SCN1B
CST7
LPAR6
PTAFR
SLC15A3
HRCT1
APOBEC3G
CYBA
STAB1
PLA2G7
CXCL9
OAS2
EPSTI1
ITGAX
FGL2
GBP1
P2RY13
IFITM2
OSBPL3
CYP1B1
TBXAS1
DIPK1A
SMIM10L2A
HCLS1
IFITM1
FILIP1L
VAV1
INPP5D
VSIR
RCSD1
NCF2
ANGPT1
TM4SF1
CD2
LAIR1
C19orf81
WNT5B
SLC43A3
PLA2G4A
C2
STX11
PALD1
SIGLEC1
SLC1A5
CD37
APOL3
CD163L1
HLA-E
TNFRSF1B
WAS
CMKLR1
SLC7A7
GNA15
CCL3L3
TMEM106A
MILR1
SNAI1
ETS2
LGALS9
GZMH
HSD11B1
